# Supplementary material for: Comparative analysis of plant carbohydrate active enZymes and their role in xylogenesis
Source: BMC Genomics. 2015 May 22;16(1):402. doi: 10.1186/s12864-015-1571-8 (PMC4440533; doi:10.1186/s12864-015-1571-8)
Supplement: Additional file 2: — Excel file: CAZyme domain family frequency across twenty-two plant species. [file 12864_2015_1571_MOESM2_ESM.xls]

## Sheet: Table1
	ManEs	RicCo	PopTr	GlyMa	CucSa	PruPe	AraTh	CarPa	CitSi	CitCl	EucGr	VitVi	MimGu	AquCo	SorBi	ZeaMa	OrySa	BraDi	SelMo	PhyPa	ChlRh	VolCa
CBM10	0	0	0	0	0	0	0	0	0	0	0	0	0	0	0	0	0	0	0	0	1	3
CBM11	0	0	0	0	0	0	0	0	0	0	0	0	0	0	0	0	0	0	0	1	1	0
CBM13	1	31	13	6	7	2	5	2	2	1	5	4	3	2	7	8	4	7	5	2	6	9
CBM14	0	0	0	0	0	0	0	0	0	0	0	0	0	0	0	0	0	0	0	0	6	1
CBM15	0	0	0	1	0	0	0	0	0	0	0	0	0	0	0	0	0	0	0	0	0	0
CBM16	8	7	12	9	6	5	8	5	8	7	8	4	7	4	16	16	20	12	0	0	0	0
CBM17	0	0	0	0	0	0	0	0	1	1	0	0	0	0	0	0	0	0	0	0	0	0
CBM18	13	4	23	7	4	6	10	5	5	6	17	6	3	4	7	9	12	30	19	10	5	3
CBM2	0	0	0	0	0	0	0	0	0	0	0	0	0	0	0	0	0	1	0	6	0	0
CBM20	9	6	13	21	6	7	7	7	19	7	9	6	7	9	7	6	8	8	12	14	26	20
CBM21	0	0	0	0	0	0	0	0	0	0	0	0	0	0	0	0	0	0	0	0	1	1
CBM22	17	10	11	21	37	13	18	11	6	7	34	7	20	3	18	20	19	15	4	8	0	0
CBM23	3	1	1	1	1	1	1	0	1	1	4	1	0	1	2	1	2	2	1	2	2	2
CBM25	0	0	0	0	0	0	0	0	0	0	0	0	0	0	0	0	0	0	0	2	1	1
CBM32	7	6	9	5	7	4	4	5	8	12	15	4	5	5	4	3	4	5	22	7	7	9
CBM35	0	1	0	0	0	0	0	0	0	0	0	0	0	0	0	0	0	0	0	1	0	0
CBM36	0	0	0	0	0	1	0	0	0	0	0	0	0	0	0	0	1	0	0	0	0	0
CBM37	0	0	0	0	0	0	0	0	0	0	0	0	0	0	0	0	0	0	1	0	0	0
CBM4	0	0	0	3	0	0	1	1	2	1	1	0	2	0	1	2	0	2	1	2	0	1
CBM40	0	0	0	0	0	0	0	0	0	0	0	0	0	0	0	0	0	0	5	0	0	0
CBM41	0	1	0	0	0	0	0	0	0	0	0	0	0	0	0	0	0	0	0	1	1	0
CBM42	0	0	1	3	0	1	2	1	5	3	2	0	0	1	0	4	1	0	3	0	2	1
CBM43	63	41	73	94	55	45	65	33	47	49	56	33	84	33	40	59	50	43	35	24	0	0
CBM45	10	7	6	10	10	5	6	3	32	16	8	4	6	5	2	5	2	6	3	4	5	4
CBM46	0	1	0	0	0	0	0	0	0	0	0	0	0	0	0	0	0	0	0	0	0	0
CBM47	0	0	0	0	0	0	0	0	0	0	0	0	0	0	0	0	0	0	0	0	17	30
CBM48	16	10	12	17	14	10	9	9	45	15	13	9	6	11	8	13	7	9	9	9	11	13
CBM49	3	1	3	4	3	2	3	2	5	2	5	2	1	2	1	3	4	3	3	4	0	0
CBM5	0	0	0	0	0	0	0	0	0	0	0	0	0	0	0	0	0	0	0	0	1	0
CBM50	31	29	39	40	24	18	13	18	24	31	53	17	23	10	22	32	25	17	22	35	13	14
CBM51	0	1	0	0	0	0	0	0	0	0	0	0	0	0	0	0	0	0	0	0	0	0
CBM53	10	4	4	10	7	5	4	4	10	6	13	4	4	4	1	10	7	7	4	3	7	10
CBM54	0	0	0	0	0	0	0	0	0	0	1	0	0	0	0	0	0	0	0	0	0	0
CBM57	103	63	152	130	59	90	59	40	94	77	178	76	62	23	23	45	66	42	11	36	0	0
CBM6	0	1	0	0	0	0	0	0	0	0	0	0	0	0	0	0	1	1	1	1	0	0
CBM61	3	3	1	4	0	3	2	1	8	3	0	0	2	1	0	0	0	1	0	0	0	0
CBM62	0	0	0	0	0	0	0	0	0	0	0	0	1	0	0	0	0	0	0	0	0	0
CBM8	0	1	0	0	0	0	0	0	0	0	0	0	0	0	0	0	0	0	0	0	0	0
CE1	64	60	73	96	88	57	63	40	123	96	151	51	61	54	62	67	68	65	44	59	34	25
CE10	77	70	104	117	63	75	49	43	130	124	144	65	79	52	57	105	112	81	53	35	17	18
CE11	1	1	1	5	3	1	5	1	1	2	2	1	1	1	1	2	1	1	1	1	2	2
CE12	6	6	8	16	10	7	4	3	6	6	10	4	6	6	3	5	5	5	2	0	2	1
CE13	19	6	11	28	18	11	12	7	30	17	24	7	27	11	12	19	12	11	7	1	0	0
CE14	1	1	1	2	2	1	2	0	3	2	3	1	2	1	1	2	1	1	0	1	1	1
CE15	1	1	0	4	1	1	1	0	2	1	2	1	1	1	0	0	1	1	1	0	0	0
CE16	92	96	137	171	76	91	104	57	87	86	144	94	87	96	83	96	110	98	115	56	4	3
CE2	0	0	1	3	0	1	0	0	1	1	0	0	1	2	0	0	0	3	0	0	0	0
CE3	0	1	1	3	0	0	0	0	0	0	0	1	1	1	0	1	1	0	0	0	1	0
CE4	0	2	0	0	0	0	0	0	0	0	0	0	0	0	0	0	1	0	1	1	0	0
CE5	2	1	2	1	5	0	4	1	2	1	0	0	0	0	0	0	1	0	6	7	2	1
CE6	5	3	5	4	8	3	2	2	2	2	8	3	6	4	5	4	4	4	1	1	2	1
CE7	32	23	26	37	32	20	19	14	41	32	36	16	26	18	14	30	18	25	9	22	9	8
CE8	91	64	101	138	62	69	70	47	69	62	54	55	87	54	34	52	48	31	28	49	1	1
CE9	8	20	8	20	13	11	6	4	34	13	13	6	7	13	7	11	6	8	13	17	8	8
GH1	82	38	76	65	56	86	66	36	72	53	80	48	28	67	43	43	43	34	35	18	3	3
GH10	11	11	10	10	12	8	11	6	5	5	22	6	14	2	11	10	14	11	3	2	0	2
GH100	11	12	16	14	6	14	9	10	20	10	15	11	9	6	8	15	8	8	5	9	0	0
GH101	0	0	0	0	0	0	0	0	0	0	0	1	0	0	0	0	0	0	0	0	0	0
GH103	0	2	0	0	0	0	0	0	0	0	0	0	0	0	0	0	0	0	1	1	0	1
GH104	0	1	0	0	0	0	0	0	0	0	0	0	0	0	0	0	0	0	0	0	0	0
GH105	0	2	0	0	0	0	0	0	0	0	0	0	0	0	0	0	0	0	0	8	0	0
GH106	0	1	0	0	0	0	0	0	0	0	0	0	0	0	0	0	0	0	1	2	0	0
GH109	4	9	4	7	3	3	5	4	3	3	6	1	6	3	3	3	2	2	4	6	2	3
GH110	0	3	3	0	1	0	0	1	2	0	0	0	1	0	0	0	0	1	0	0	0	0
GH113	2	1	1	2	1	1	2	1	1	1	1	1	1	1	0	0	1	1	1	2	0	0
GH114	0	0	0	0	0	0	0	0	0	0	0	0	0	0	0	0	0	0	0	0	1	1
GH115	0	4	0	0	0	0	0	0	0	0	0	0	0	0	0	0	0	0	0	0	0	0
GH116	4	3	5	4	5	2	4	3	3	4	6	3	2	1	4	5	4	6	2	2	0	0
GH117	6	3	3	4	2	2	2	2	2	1	4	2	2	1	1	5	3	1	0	8	0	0
GH119	0	3	1	0	0	0	0	0	0	0	0	0	0	0	0	0	0	0	0	0	1	0
GH123	2	2	1	4	3	1	1	1	5	2	2	2	2	1	1	0	1	1	1	1	0	0
GH125	0	0	0	0	0	0	0	0	0	0	0	0	0	0	0	0	0	0	0	1	1	1
GH13	30	24	18	22	14	16	11	15	38	18	23	16	13	9	21	23	21	16	17	23	14	14
GH14	13	9	14	19	17	12	10	9	22	16	12	10	17	9	14	19	12	11	4	7	6	2
GH16	38	31	41	68	33	29	33	23	39	41	45	35	50	21	18	31	30	23	22	37	5	3
GH17	59	43	89	97	55	52	51	47	64	57	71	52	53	42	48	61	72	40	38	35	0	0
GH18	22	19	32	37	15	25	12	16	27	22	58	22	12	13	25	23	35	14	18	9	9	5
GH19	16	10	24	18	11	14	14	7	16	16	38	14	9	4	13	21	17	12	25	12	0	0
GH2	8	14	15	18	26	14	8	7	39	17	11	5	15	5	4	5	3	4	4	4	1	4
GH20	6	6	5	7	5	3	3	3	7	7	9	5	5	6	3	4	6	6	10	2	2	2
GH22	0	2	0	0	0	0	0	0	0	0	0	0	0	0	0	0	0	0	0	0	0	0
GH23	2	10	4	1	2	1	1	0	2	2	2	2	2	4	2	2	1	2	4	2	0	0
GH24	0	1	0	0	0	0	0	0	0	0	0	0	0	0	0	0	0	0	0	0	0	0
GH25	0	0	0	0	0	0	0	0	0	0	0	0	0	0	0	0	0	0	2	1	0	0
GH27	17	25	20	43	16	8	10	10	37	34	52	16	21	21	19	19	14	12	35	5	3	4
GH28	117	56	87	111	77	66	71	59	64	69	104	70	69	44	26	65	46	43	21	14	3	2
GH29	5	3	3	5	2	2	1	2	2	4	5	3	2	4	2	3	2	2	23	2	0	0
GH3	17	22	25	29	22	21	15	17	28	23	28	26	38	20	20	17	16	15	8	10	1	0
GH30	0	4	0	0	0	0	0	0	0	0	0	0	0	0	0	0	0	0	1	1	0	0
GH31	15	9	11	12	6	7	5	4	21	12	37	8	11	6	4	6	7	7	4	22	2	2
GH32	13	11	10	26	8	11	10	7	21	13	12	14	10	13	12	13	14	13	7	13	12	9
GH33	1	1	1	5	7	1	1	1	1	1	4	2	1	2	3	2	3	1	1	2	0	1
GH35	38	27	31	57	63	27	25	27	59	38	48	32	31	17	9	24	22	18	4	6	1	0
GH36	12	7	14	12	16	8	5	8	18	10	18	8	15	9	5	8	5	6	1	4	0	1
GH37	4	2	8	1	1	1	2	1	6	13	2	1	2	2	1	1	1	1	4	12	2	2
GH38	8	5	7	9	4	5	4	6	21	11	17	6	4	5	5	9	3	1	5	5	1	1
GH39	0	0	0	1	0	0	0	0	0	0	0	0	0	0	0	0	0	0	0	0	0	1
GH4	0	2	1	0	0	1	1	1	4	2	0	1	1	1	1	1	0	1	0	3	1	0
GH42	0	0	0	1	2	0	0	0	0	0	1	0	0	0	0	0	0	0	0	1	4	2
GH43	6	11	5	10	2	3	4	4	4	4	7	5	4	3	3	8	5	6	3	8	0	0
GH44	0	0	0	0	0	0	0	0	0	0	0	0	0	0	0	1	0	0	0	0	1	0
GH45	2	0	0	1	0	0	2	0	2	2	1	0	5	1	0	3	1	2	0	4	0	0
GH46	0	0	0	0	0	0	0	0	0	0	0	0	0	0	0	0	0	0	0	0	0	1
GH47	7	5	6	11	13	6	5	7	4	9	10	9	4	3	2	13	4	4	6	7	3	2
GH5	19	20	25	48	22	11	17	13	28	15	47	26	25	24	11	12	18	11	10	18	9	9
GH50	0	0	0	0	0	0	0	0	0	0	3	0	0	0	0	0	0	0	0	1	0	0
GH51	1	1	2	10	2	3	2	4	6	1	0	1	2	1	7	12	9	6	2	2	0	1
GH53	0	5	0	0	0	0	0	0	0	0	0	0	0	0	0	0	0	0	0	2	0	0
GH54	0	1	0	0	0	0	0	0	0	0	0	0	0	0	0	0	0	0	0	0	0	1
GH55	24	11	20	23	9	16	17	17	21	26	22	19	15	17	5	20	10	10	5	4	1	0
GH57	0	0	0	0	0	0	0	0	0	0	2	0	0	0	0	0	0	0	0	0	0	0
GH59	0	0	0	1	0	0	0	0	0	0	0	0	0	0	0	0	0	0	0	1	0	0
GH62	0	0	0	0	0	0	0	0	0	0	1	0	0	0	0	0	0	0	0	0	0	0
GH63	0	1	1	4	1	1	2	1	0	1	1	1	1	1	1	1	1	1	2	5	2	3
GH64	2	0	3	8	2	0	0	0	1	3	1	1	0	2	0	0	0	0	0	2	0	0
GH67	0	1	0	0	0	0	0	0	0	0	0	0	0	0	0	0	0	0	0	0	0	0
GH68	0	0	1	0	0	0	0	0	0	0	0	0	0	0	0	0	0	0	0	0	0	0
GH70	0	0	0	0	0	0	0	0	1	0	0	1	0	1	0	0	0	0	0	0	0	0
GH71	0	0	0	0	0	0	0	0	0	0	0	0	0	0	0	0	0	0	2	0	0	0
GH72	1	0	1	0	1	0	0	0	1	1	0	0	0	0	0	0	0	0	0	0	0	0
GH74	4	7	3	0	6	1	1	1	1	4	1	1	1	2	0	2	0	2	1	2	3	2
GH75	0	0	0	0	1	0	0	0	0	0	0	0	0	0	0	0	0	0	0	0	0	0
GH76	2	0	1	3	0	1	1	1	8	2	1	1	1	1	0	0	0	1	0	1	0	1
GH77	2	2	3	4	11	3	2	2	5	3	2	2	2	2	2	4	2	2	4	4	2	2
GH78	0	2	0	0	0	0	0	0	0	0	1	0	0	0	0	4	0	0	1	5	1	1
GH79	11	6	6	10	18	8	4	8	16	15	17	7	12	5	2	12	7	5	4	5	0	0
GH80	0	0	0	0	0	0	0	0	0	0	1	0	0	0	0	0	0	0	0	0	0	0
GH81	1	6	1	11	3	6	2	2	1	1	15	1	1	1	1	2	1	1	2	1	2	2
GH82	0	0	0	0	0	0	0	0	0	0	0	0	0	0	0	0	1	0	0	1	0	0
GH83	0	0	0	0	1	0	0	0	0	0	0	0	0	0	0	0	0	0	0	0	0	0
GH84	1	0	0	0	1	0	0	0	0	0	0	0	0	0	0	0	0	0	0	0	0	0
GH85	2	2	5	6	2	1	3	2	0	3	2	1	2	1	0	1	2	1	1	1	1	1
GH86	1	0	1	0	0	0	0	0	0	0	0	0	0	0	0	0	0	0	0	0	0	0
GH87	2	1	1	6	1	1	0	0	1	2	1	1	0	0	0	2	0	0	0	0	0	1
GH88	0	0	0	0	0	0	0	0	0	0	0	0	0	0	0	0	1	0	0	0	0	0
GH89	4	3	2	5	2	3	1	4	11	11	11	2	2	2	1	2	1	2	1	1	0	0
GH9	27	20	35	40	20	19	26	21	36	28	33	22	27	20	15	36	26	23	14	20	3	3
GH90	2	0	1	2	2	0	0	0	0	0	0	0	0	0	0	1	0	0	0	0	0	0
GH91	0	0	0	0	0	0	0	0	0	0	0	0	0	0	0	1	0	0	0	0	0	0
GH92	0	1	0	0	0	0	0	0	0	0	0	0	0	0	0	0	0	0	0	0	0	0
GH93	1	1	2	2	0	1	0	0	0	0	0	0	1	0	2	2	1	1	0	0	0	0
GH94	0	1	0	0	0	0	0	0	0	0	0	0	0	0	0	0	0	1	0	0	0	0
GH95	4	3	8	3	1	1	1	1	9	4	5	1	1	1	2	1	2	2	1	4	0	0
GH97	0	3	0	0	0	0	0	0	0	0	0	0	0	0	0	0	0	0	0	0	0	0
GH98	0	0	0	0	0	0	0	0	0	0	0	0	0	0	0	0	0	0	0	1	0	0
GH99	0	0	0	0	0	0	0	0	0	0	0	0	0	0	0	0	0	0	0	0	1	1
GT1	171	138	270	276	126	184	124	86	165	185	511	126	170	140	154	199	238	161	157	23	9	1
GT10	4	2	3	7	8	2	4	2	3	5	7	2	3	1	0	3	3	2	3	2	1	1
GT11	0	0	0	0	2	0	0	1	0	0	1	0	0	0	0	1	0	0	0	0	1	0
GT12	0	1	0	0	0	0	0	0	0	0	0	0	0	0	0	0	0	0	0	0	0	0
GT13	3	3	4	3	3	2	1	3	4	2	10	5	3	3	1	1	2	2	2	2	1	9
GT14	27	23	38	59	33	28	33	21	41	39	28	27	28	22	20	41	31	30	7	28	0	0
GT15	0	0	0	0	0	0	0	0	0	0	0	0	0	0	0	0	0	0	0	0	3	4
GT16	1	1	1	2	1	1	1	1	1	1	1	0	2	1	1	1	2	1	1	2	0	0
GT17	6	3	5	8	5	4	7	3	3	5	9	3	5	3	2	4	5	4	3	2	0	0
GT18	1	0	1	1	1	1	1	0	4	2	2	1	1	1	0	1	1	1	1	1	1	0
GT19	1	3	1	1	1	1	1	1	2	2	1	1	1	2	1	1	1	1	1	5	0	0
GT2	44	34	47	75	63	32	37	24	60	39	57	45	35	26	32	51	38	30	26	39	9	8
GT20	15	8	13	22	14	9	12	9	32	17	13	10	12	9	7	32	12	10	5	6	5	2
GT21	2	1	2	4	1	2	1	1	1	1	1	1	2	1	1	5	1	1	1	1	1	2
GT22	3	4	4	7	13	2	3	2	6	3	5	3	4	4	2	6	5	4	6	2	0	0
GT23	2	1	5	6	3	1	3	2	4	4	5	3	3	2	0	0	2	1	19	3	5	1
GT24	1	1	1	3	2	1	1	0	7	1	4	1	1	1	1	1	1	1	1	1	1	1
GT25	0	0	0	0	0	0	0	0	0	0	0	0	0	0	0	0	0	0	0	0	2	1
GT26	0	2	0	0	0	0	0	0	0	0	0	0	0	0	0	2	0	0	0	0	0	0
GT27	0	2	0	0	0	0	0	0	0	0	0	0	0	0	0	0	0	0	0	2	1	2
GT28	9	8	11	10	7	6	5	6	13	8	7	7	5	7	6	8	7	8	7	6	3	3
GT29	4	3	5	9	5	3	3	3	8	5	6	3	3	3	7	9	5	5	11	7	0	0
GT30	2	2	2	1	1	1	1	1	0	3	1	1	1	0	1	3	1	1	1	1	2	0
GT31	41	25	46	62	53	28	34	21	84	69	44	28	37	26	26	48	42	44	22	25	10	5
GT32	5	3	6	9	4	7	6	4	7	8	6	3	5	3	2	2	2	2	2	6	9	4
GT33	4	1	1	2	1	3	1	1	5	1	2	1	1	3	1	7	2	1	1	1	1	1
GT34	6	4	7	10	8	7	8	4	4	4	5	5	8	1	11	20	8	7	10	27	4	2
GT35	10	4	6	6	21	5	2	3	23	3	8	4	6	3	3	2	2	3	3	5	2	4
GT37	13	15	17	16	4	5	14	4	12	9	5	5	3	8	12	26	26	20	12	13	1	1
GT38	0	1	1	0	0	0	0	0	0	0	0	0	0	0	0	0	0	0	0	0	0	0
GT39	0	0	0	0	0	0	0	0	0	0	0	0	0	0	1	0	0	1	0	0	0	0
GT4	41	41	44	56	28	32	28	21	77	46	45	32	30	33	21	35	29	28	14	22	17	17
GT40	0	2	0	0	0	0	0	0	0	0	0	0	0	0	0	0	0	0	0	0	0	0
GT41	253	170	241	354	235	148	167	140	365	247	243	159	176	137	127	188	186	179	166	206	134	132
GT42	0	0	0	2	0	0	0	1	0	0	0	0	1	0	0	0	0	0	0	0	0	0
GT43	7	4	7	13	10	4	4	4	7	6	13	4	8	5	6	15	14	10	3	5	0	0
GT45	0	0	0	2	0	0	0	0	5	1	0	0	0	0	0	0	1	0	0	1	0	0
GT47	53	38	72	83	33	52	39	32	44	45	48	37	45	31	31	62	42	34	30	61	42	29
GT48	17	11	11	24	24	13	12	13	24	17	27	11	11	7	11	27	12	11	10	10	7	4
GT49	0	0	0	0	0	0	0	0	0	0	0	0	0	0	0	0	0	0	0	0	14	17
GT5	23	9	15	25	17	11	9	13	36	22	26	14	10	6	4	21	16	16	11	17	13	12
GT50	1	1	1	1	1	1	1	1	4	3	2	1	3	7	1	2	2	1	2	2	1	2
GT51	0	0	0	1	0	2	0	1	1	1	0	1	1	1	0	0	0	0	1	1	0	0
GT53	0	0	0	0	1	0	0	1	0	0	0	0	0	0	0	0	0	0	0	0	0	0
GT54	0	0	0	0	0	0	0	0	0	0	0	0	0	0	0	0	1	0	0	0	0	0
GT57	3	3	3	3	3	3	2	3	4	4	3	3	2	2	3	7	3	2	3	2	3	2
GT58	1	1	1	2	1	1	2	1	3	1	1	1	2	1	1	1	0	1	1	1	0	0
GT59	1	2	1	2	1	1	1	1	1	1	5	1	1	2	2	1	1	1	1	1	1	1
GT60	1	0	0	0	0	0	0	0	0	0	0	0	0	0	0	0	0	0	0	0	3	4
GT61	5	5	11	9	3	10	8	5	10	7	18	6	12	4	20	38	27	21	6	4	3	2
GT62	0	1	0	0	0	0	0	0	0	0	0	0	0	0	0	0	0	0	0	1	0	0
GT64	9	4	4	8	4	4	3	4	2	2	6	2	5	4	2	5	3	3	5	5	1	1
GT65	18	12	16	28	19	10	12	10	20	13	12	12	15	8	8	15	14	11	10	11	5	3
GT66	3	3	6	7	8	3	2	6	4	5	3	3	2	2	2	8	7	8	2	4	2	4
GT67	0	0	0	0	0	0	0	0	0	0	0	0	0	2	2	2	2	2	0	0	0	0
GT68	18	11	12	24	22	7	15	7	16	16	20	10	14	9	5	11	8	11	11	17	8	3
GT69	0	0	0	0	0	0	0	0	0	0	0	0	0	0	0	0	0	0	0	0	6	12
GT70	0	0	1	0	0	0	0	0	0	0	0	0	0	0	0	0	0	0	0	0	0	0
GT71	0	0	0	0	0	0	0	0	0	0	0	0	0	0	0	0	0	0	0	0	4	1
GT75	11	7	12	12	9	9	7	5	10	7	7	7	7	5	4	15	6	6	6	8	3	3
GT76	2	2	2	2	2	1	1	1	4	1	1	1	1	1	1	2	1	1	1	1	1	2
GT77	12	12	21	30	19	15	18	10	14	21	19	12	15	7	18	23	18	26	6	14	31	20
GT78	0	0	0	1	0	0	0	0	0	0	0	0	0	0	0	0	0	0	3	2	0	0
GT79	0	0	0	0	0	0	0	0	0	0	0	0	0	0	0	0	0	0	0	2	0	0
GT8	57	33	61	89	50	34	43	33	53	47	79	44	51	25	29	60	45	39	21	34	4	3
GT80	0	0	0	0	0	0	0	0	0	2	0	0	0	0	0	0	0	0	0	0	0	0
GT83	1	3	3	1	1	1	0	0	1	1	4	1	0	0	1	1	3	0	1	2	5	1
GT87	0	1	0	0	0	0	0	0	0	0	0	0	0	0	0	0	1	0	0	0	0	0
GT89	0	1	0	0	0	0	0	0	0	0	0	0	0	0	0	0	0	0	0	0	0	0
GT9	1	4	1	2	1	1	1	1	2	2	1	1	1	1	0	2	1	1	1	2	0	2
GT90	10	6	7	22	7	8	9	4	13	11	17	11	3	4	3	6	6	6	12	0	51	22
GT92	9	5	7	10	5	5	10	3	4	5	5	5	6	5	1	5	5	5	8	18	6	2
PL1	30	21	34	49	23	26	32	14	37	25	30	22	28	14	9	17	18	10	11	35	0	1
PL10	2	1	9	4	0	3	2	4	2	4	8	7	4	1	1	0	0	1	4	0	0	0
PL11	0	0	0	0	2	0	0	0	0	0	0	0	0	0	0	0	1	0	1	1	0	1
PL12	0	0	0	0	0	0	5	0	0	0	0	0	0	0	0	0	0	0	0	1	0	0
PL14	0	0	0	0	0	0	0	0	0	0	0	1	0	0	1	1	0	0	0	0	0	0
PL20	0	0	0	0	0	0	0	0	0	0	0	0	0	1	0	0	0	0	0	0	0	0
PL22	5	8	2	3	3	4	0	3	4	4	9	2	3	4	3	3	5	4	4	1	0	0
PL4	11	10	10	13	12	7	0	8	12	14	12	6	13	6	4	1	4	4	5	2	0	0
PL5	0	2	0	0	0	0	0	0	0	0	0	0	0	0	0	0	0	0	0	0	0	0
PL6	0	0	0	0	0	0	9	0	0	0	0	0	3	0	0	0	0	1	0	0	0	0
PL7	0	0	0	0	0	0	1	0	1	1	0	1	0	0	0	0	1	0	2	0	0	0
PL8	0	1	0	0	0	0	0	0	0	0	0	0	0	0	0	0	0	0	0	0	0	0
PL9	0	0	0	0	0	0	0	0	0	0	0	0	0	0	0	0	0	0	0	1	4	2
