# Supplementary material for: Comparative analysis of plant carbohydrate active enZymes and their role in xylogenesis
Source: BMC Genomics. 2015 May 22;16(1):402. doi: 10.1186/s12864-015-1571-8 (PMC4440533; doi:10.1186/s12864-015-1571-8)
Supplement: Additional file 5: — Excel file: CAZyme domain containing protein complexity summary in 10 plant species. [file 12864_2015_1571_MOESM5_ESM.xls]

## Sheet: Table1
	Total CAZyme genes	Complex CAZyme genes	Unique CAZyme domains	Repeat CAZyme domains	% Unique	% Repeat
PopTr	2252	369	134	235	36.3144	63.6856
GlyMa	2839	495	185	310	37.3737	62.6263
AraTh	1505	242	109	133	45.0413	54.9587
EucGr	2542	401	164	237	40.8978	59.1022
VitVi	1424	235	86	159	36.5957	67.6596
ZeaMa	1921	290	117	173	40.3448	59.6552
OrySa	1724	266	101	165	37.9699	62.0301
BraDi	1418	247	110	137	44.5344	55.4656
SelMo	1224	199	80	119	40.201	59.799
PhyPa	1236	233	87	146	37.3391	62.6609
Average					39.6612	60.7643
