# Supplementary material for: Comparative analysis of plant carbohydrate active enZymes and their role in xylogenesis
Source: BMC Genomics. 2015 May 22;16(1):402. doi: 10.1186/s12864-015-1571-8 (PMC4440533; doi:10.1186/s12864-015-1571-8)
Supplement: Additional file 7: — Excel file: Frequency of unique CAZyme domain combinations in complex proteins in 10 plant species (in separate tabs). [file 12864_2015_1571_MOESM7_ESM.xls]

## Sheet: PopTrUniqueDomain Combos
Occurences	Domain1	Domain2	Domain3
8	GH2	GH35
8	CBM48	GH13
7	CE10	CE7
7	CBM22	GH10
6	CE1	CE7
5	CBM13	GH27
44	CBM43	GH17
4	GT65	GT68
3	GH110	GH28
3	CE10	CE1
3	CBM49	GH9
2	GH117	GH43	GT64
2	CBM20	GH77
18	CBM18	GH19
17	GH28	GH55
1	GH33	GH93
1	GH28	GH87
1	GH2	GH5
1	GH117	GH32
1	GH113	GH5
1	CE12	CE3
1	CE12	CE2
1	CBM53	GT5
1	CBM45	GH13
1	CBM32	GH29
147

## Sheet: GlyMaUniqueDomain Combos
Occurences	Domain1	Domain2	Domain3	Domain4
9	CBM48	GH13
7	GT65	GT68
61	CBM43	GH17
6	CBM18	GH19
5	CE15	CE7
5	CE10	CE1
5	CBM4	GH51
4	GH33	GH93
4	GH28	GH87
4	CBM49	GH9
4	CBM13	GH5
3	GT21	GT2
3	CE12	CE2	CE3
3	CBM53	GT5
3	CBM45	GH13
3	CBM13	GH27
21	GH28	GH55
2	GH42	GH5
2	GH113	GH5
2	CBM20	GH77
14	GH2	GH35
13	CE10	CE7
13	CE1	CE7
11	CBM22	GH10
1	GH63	GT77
1	GH117	GH43	GT64
1	GH117	GH32	GH43	GT64
1	GH117	GH32
1	CE16	GH28
1	CE12	CE3
1	CE10	CE15
1	CE10	CE1	CE7
1	CBM57	GT31
1	CBM16	CBM61
217

## Sheet: AraThUniqueDomain Combos
Occurences	Domain1	Domain2	Domain3
1	CBM20	GH77
1	CBM4	GH51
1	CBM45	GH13
1	CBM57	GT31
1	GH117	GH32
1	GH117	GT64
11	CBM22	GH10
16	GH28	GH55
2	CBM13	GH5
2	CBM53	GT5
2	CE10	CE1	CE7
2	GH113	GH5
3	CBM16	CBM61
3	CBM49	GH9
3	CE10	CE7
3	CE15	CE7
36	CBM43	GH17
5	CBM48	GH13
5	CE1	CE7
5	CE10	CE1
6	GT65	GT68
7	GH2	GH35
9	CBM18	GH19
126

## Sheet: EucGrUniqueDomain Combos
Occurences	Domain1	Domain2	Domain3
1	CBM13	GH27
1	CBM20	GH77
1	CBM4	GH51
1	CE10	CE1	CE7
1	GH113	GH5
1	GH117	GH32
1	GH117	GH32	GH43
1	GH2	GH5
1	GH28	GH87
1	GH42	GH5
1	GH63	GH78
1	GT47	GT4
1	GT65	GT68
12	CE10	CE1
12	CE10	CE7
16	CBM18	GH19
16	CBM22	GH10
2	CBM32	GH29
2	CBM45	GH13
2	CE15	CE7
2	GH117	GH43	GT64
21	GH28	GH55
38	CBM43	GH17
4	CBM53	GT5
5	CBM49	GH9
5	CE1	CE7
5	GH2	GH35
9	CBM48	GH13
164

## Sheet: VitViUniqueDomain Combos
Occurences	Domain1	Domain2	Domain3	Domain4
6	CBM48	GH13
5	CBM22	GH10
4	CE10	CE1
4	CE1	CE7
4	CBM18	GH19
3	GT65	GT68
3	GH2	GH35
3	CE10	CE7
3	CBM13	GH5
22	CBM43	GH17
2	CBM49	GH9
16	GH28	GH55
1	GH32	GH43
1	GH28	GH87
1	GH117	GH33	GH43	GT64
1	GH117	GH32	GH43
1	GH113	GH5
1	CE15	CE7
1	CE12	CE3
1	CBM53	GT5
1	CBM45	GH13
1	CBM20	GH77
1	CBM13	GH27
86

## Sheet: ZeaMaUniqueDomain Combos
Occurences	Domain1	Domain2	Domain3	Domain4
1	CBM16	CBM4
1	CBM22	GT20
1	CBM4	GH51
1	CBM48	CE1	GH1
1	CE10	CE1	CE7
1	CE12	CE3
1	CE15	CE7
1	GH117	GH32	GH43
1	GH117	GH32	GH43	GT64
1	GT21	GT2
1	GT32	GT8
11	CE10	CE7
12	CBM18	GH19
12	CE1	CE7
13	CBM48	GH13
19	CBM22	GH10
2	CBM45	GH13
2	GH117	GH43	GT64
2	GH33	GH93
23	GH28	GH55
3	CBM32	GH87
3	GH117	GH43
3	GH2	GH35
3	GT31	GT67
4	CBM49	GH9
4	CBM53	GT5
4	GT65	GT68
45	CBM43	GH17
6	CE10	CE1
182

## Sheet: OrySaUniqueDomain Combos
Occurences	Domain1	Domain2	Domain3	Domain4
8	GH28	GH55
8	CBM18	GH19
7	CE10	CE1
51	CBM43	GH17
5	CE1	CE7
5	CBM6	GH51
4	GT65	GT68
4	CE10	CE7
4	CBM49	GH9
3	CBM53	GT5
2	GT31	GT67
2	GH117	GH32
2	CBM45	GH13
2	CBM16	CBM22	GH10
15	CBM48	GH13
15	CBM22	GH10
1	GT66	GT83
1	GH33	GH93
1	GH28	GH55	GH82
1	GH2	GH35
1	GH117	GH43	GT64
1	GH117	GH32	GH43	GT64
1	GH113	GH5
1	CE15	CE7
1	CE12	CE3
1	CE10	CE1	CE7
1	CBM32	GH29
1	CBM20	GH77
1	CBM13	GH5
150

## Sheet: BraDiUniqueDomain Combos
Occurences	Domain1	Domain2	Domain3
8	CE10	CE7
8	CBM22	GH10
7	CBM18	GH19
5	CE10	CE1
4	GT65	GT68
4	CE12	CE2
3	CBM6	GH51
3	CBM49	GH9
3	CBM4	GH51
28	CBM43	GH17
2	GT31	GT67
2	GH2	GH35
2	CBM53	GT5
2	CBM45	GH13
2	CBM16	CBM22	GH10
2	CBM13	GH5
2	CBM13	GH27
16	CBM48	GH13
15	CE1	CE7
10	GH28	GH55
1	GH33	GH93
1	GH32	GH43	GT64
1	GH32	GH43
1	GH117	GH43	GT64
1	GH113	GH5
1	GH110	GH28
1	CE15	CE7
1	CE12	CE2	CE3
1	CE10	CE1	CE7
1	CBM32	GH29
1	CBM20	GH77
1	CBM16	CBM61
140

## Sheet: SelMoUniqueDomain Combos
Occurences	Domain1	Domain2	Domain3
1	CBM18	GH18
1	CBM53	GT5
1	GH106	GH2	GH35
1	GH113	GH5
1	GH32	GT64
1	CBM45	CBM48	GH13
1	CE15	CE7
1	GH63	GH78
1	CBM4	GH51
2	CE1	CE7
2	CBM20	GH77
2	CBM18	GH19
2	CBM22	GH10
3	CBM49	GH9
3	GT65	GT68
4	CE10	CE7
5	GH28	GH55
5	CE10	CE1
6	CBM48	GH13
15	CBM32	GH29
22	CBM43	GH17
80

## Sheet: PhyPaUniqueDomain Combos
Occurences	Domain1	Domain2	Domain2	Domain4
1	CBM20	CBM48
1	CBM20	GH77
1	CBM41	CBM48	GH13
1	CBM45	CBM48	GH13
1	GH1	GH5
1	GH113	GH5
1	GH117	GH33	GH43	GT64
1	GH125	GH38
1	GH28	GH55
1	GH28	GH55	GH82
1	GH33	GH93
1	GH50	GH5
1	GH63	GH78
1	GT23	GT65
1	GT27	GT2
1	GT64	GT8
1	GT65	GT77
12	CE1	CE7
2	CBM22	GH10
2	CBM32	GH29
2	CE10	CE1	CE7
2	GH117	GH43
2	GH117	GH43	GT64
2	GH37	GH63
29	CBM43	GH17
3	CBM4	GH51
3	CE10	CE7
3	GH117	GH32
4	CBM49	GH9
6	CBM18	GH19
6	CE10	CE1
6	GT65	GT68
9	CBM48	GH13
110

[truncated: 8 more sheets: Summary, Eudicot combos, Monocot combos, L+B combos, All combos, Woody, Herbaceous, Sheet3]
