# Supplementary material for: Comparative analysis of plant carbohydrate active enZymes and their role in xylogenesis
Source: BMC Genomics. 2015 May 22;16(1):402. doi: 10.1186/s12864-015-1571-8 (PMC4440533; doi:10.1186/s12864-015-1571-8)
Supplement: Additional file 8: — Excel file: Expressed CAZyme domain containing proteins (FPKM) and domain content in E. grandis. [file 12864_2015_1571_MOESM8_ESM.xls]

## Sheet: Table1
Gene ID	Euc_YoungLeaf	Euc_MatureLeaf	Euc_ShootTips	Euc_Flowers	Euc_ImmatureXylem	Euc_Phloem	CAZyme domain
Eucgr.L02930	0	0	0	4315.83	13340.6	0	GH9	GH9
Eucgr.A01968	4840180	5786210	3335930	97208.5	3.0121e+07	2.19786e+07	GH16
Eucgr.C03199	7.01131e+06	4486330	5152170	8.16867e+06	27043300	5737800	GT4
Eucgr.C00175	951395	856120	1.32472e+06	23635.9	26001200	13807600	GH16
Eucgr.C02801	4.25203e+06	6.55838e+06	3.18081e+06	3.31543e+06	3.02162e+06	2429420	GT2
Eucgr.H02634	6085250	1.78724e+07	3.15676e+06	915229	24975300	3.05222e+07	GH16
Eucgr.C01769	626210	700177	798886	1.31577e+06	1205310	981651	GT2
Eucgr.H00939	303101	177220	144693	151948	136970	176375	GT2
Eucgr.G00035	6.30466e+06	7.49089e+06	5.86946e+06	4.34342e+06	1.77884e+07	4.42575e+06	GH9
Eucgr.C00176	1.2074e+06	908457	1.11917e+06	11506.3	1.66567e+07	1.19485e+07	GH16
Eucgr.C00184	4447730	1590556	3.65611e+06	108843	1.593e+07	13952400	GH16
Eucgr.C00178	2614060	1.62736e+06	1983120	13829	15774600	9.62216e+06	GH16
Eucgr.K00883	16610300	9.24144e+06	9.80779e+06	10189570	1.36295e+07	42795400	GH16
Eucgr.A00485	518954	398387	1.27749e+06	729433	756525	74992.3	GT8
Eucgr.C00182	1776290	1071290	966973	12124	1.1583e+07	8508900	GH16
Eucgr.G01977	99102.9	88577.4	80304.9	315209	11264120	485140	GT47
Eucgr.A01172	44079.3	46822.8	40557.6	173067	9.60521e+06	547095	GT43
Eucgr.C00786	567080	635897	588620	723967	9537940	1.01487e+06	GH28
Eucgr.G03107	3228030	3.24122e+06	3.20577e+06	2.66071e+06	9.00548e+06	6.58374e+06	GT41
Eucgr.H00455	6.43615e+06	1.63357e+07	9362580	9.88267e+06	8069640	9.71518e+06	GH19
Eucgr.F01640	886220	1.8718e+06	1.28791e+06	2.24367e+06	7.5823e+06	1.46777e+06	GH9
Eucgr.K00785	4.0181e+06	5.56852e+06	5238410	3.45857e+06	7.47148e+06	4386140	CE10
Eucgr.C00769	942680	1.0772e+06	969420	754163	6929210	2290460	GT4
Eucgr.L00641	3868990	3112250	3.67429e+06	4.16502e+06	6.77663e+06	3618150	GT41	GT41	GT41	GT41	GT41	GT41	GT41
Eucgr.C00180	1.1381e+06	838802	790437	16077.6	6.15964e+06	4.08727e+06	GH16
Eucgr.F00101	873033	1493506	983589	190479	5.95386e+06	4406280	GT2
Eucgr.C00177	1.43428e+06	1.03358e+06	1.09887e+06	20139	5903960	3.54463e+06	GH16
Eucgr.H00906	149659	645504	781009	403984	263067	905811	GT8
Eucgr.C00181	1.02924e+06	890755	738489	16229.3	5.79262e+06	4271410	GH16
Eucgr.K02544	1.28781e+07	1.2408e+07	1.34693e+07	1.15864e+07	5.76424e+06	9329810	GT75
Eucgr.D01807	1.08067e+07	7.32762e+06	12869500	6.87853e+06	5.2538e+06	9351630	GT41
Eucgr.H02492	1.78751e+06	2.21077e+06	1.80648e+06	777369	5.23709e+06	3646970	GT17
Eucgr.K03563	168430	4869820	235631	1866362	21969	10103.5	GT8
Eucgr.I01797	34230.6	37164.8	50101.2	126860	4504540	665458	GT41	GT41
Eucgr.D01704	663434	718753	734835	864528	4.43887e+06	2.4099e+06	GT41	GT41	GT41
Eucgr.A00782	2.34851e+06	3.75958e+06	2.43413e+06	902966	4.23677e+06	2.74975e+06	CBM57	CBM57
Eucgr.F02577	9560780	5903020	6.88296e+06	1.37778e+06	4.01757e+06	2.74492e+06	GT8
Eucgr.J03159	1.59016e+06	2813690	1779130	2.24198e+06	3.8394e+06	1.08522e+06	GT68
Eucgr.E01170	6.66825e+06	9132360	5728840	4.07905e+06	3.82217e+06	4.66767e+06	CE13
Eucgr.B00370	257154	392771	272261	329906	3813840	229884	GT41	GT41	GT41
Eucgr.L01804	2719.74	3044.3	0	1524.51	4684.8	0	GT8
Eucgr.D02024	2.82589e+06	3.06032e+06	3.12239e+06	2.22832e+06	3696240	4073210	GT41	GT41
Eucgr.K03328	1.57784e+06	1441650	1.60393e+06	2.34968e+06	3634600	2.81958e+06	GT41
Eucgr.H00902	362.48	0	0	0	0	0	GT8
Eucgr.K02057	24694.6	21527.8	23826.3	96707.5	3.56898e+06	192995	CBM50
Eucgr.J01639	191094	118567	178764	61183.9	121932	138642	GT2
Eucgr.D02015	2.19074e+06	2.31206e+06	2.80753e+06	2.26014e+06	3.49216e+06	3.39809e+06	GT41
Eucgr.I00880	168992	285968	332541	426993	3.40974e+06	879112	GT43
Eucgr.E01718	0	0	0	0	327.76	0	GH9	GH9
Eucgr.L02852	0	0	0	0	0	0	GH9	GH9
Eucgr.K02110	6.62822e+06	7.64427e+06	7379230	4.37453e+06	3290020	4.27047e+06	GT41
Eucgr.D02312	1.33778e+06	3.6631e+06	2.10326e+06	1.02223e+06	3.27662e+06	2826970	CBM57	CBM57
Eucgr.H04490	2028850	1.78662e+06	1637720	1.31518e+06	3.19285e+06	1185820	GH2
Eucgr.L01292	180.26	532.66	1080.01	237.51	0	8302.19	GH81	GH81
Eucgr.H02629	2.90267e+06	2.42739e+06	3.25591e+06	1372162	3.13331e+06	3.14254e+06	GT41
Eucgr.A02374	2.51866e+06	2.54928e+06	4.76921e+06	9065930	3.04841e+06	7353290	GH36
Eucgr.B03157	885262	1.79386e+06	1005660	1.74839e+06	3.00736e+06	3.28186e+06	CBM43
Eucgr.G03366	3042670	2.75936e+06	3.22509e+06	2.3288e+06	2.99687e+06	6.41082e+06	CBM16
Eucgr.J01663	8.6213e+06	7.91803e+06	1.04593e+07	6.36414e+06	2.9309e+06	5.79479e+06	GH16
Eucgr.J00384	221355	551493	168347	310276	2854840	286261	GT47
Eucgr.H02860	928969	993237	749987	2.64268e+06	2.84796e+06	3.49368e+06	PL1
Eucgr.F03738	2.03165e+06	1.29836e+06	1.72255e+06	646079	2840020	1.51822e+06	GT31
Eucgr.H00798	31323.2	15532.6	9886.28	19976.1	2.82943e+06	385337	CBM57
Eucgr.I01758	259394	229330	281838	247340	2790620	662251	GT14
Eucgr.E01067	1.25776e+06	2.93239e+06	1248911	1.28125e+06	2.73881e+06	1205024	GH17
Eucgr.B03384	205392	469238	395588	161125	2657220	1.29132e+06	GT92
Eucgr.J01922	287289	802399	469761	891820	2.644e+06	998956	GT1
Eucgr.C02742	8911.72	6847.06	5022.2	24026	8348.23	638.68	GH79	GH79
Eucgr.C01119	4.14948e+06	2940630	2.69029e+06	2.55902e+06	2576710	2732870	CE1
Eucgr.B00540	799565	1.35122e+06	1.27099e+06	912196	2.56671e+06	2.87021e+06	GT34
Eucgr.J02587	364858	615473	510663	577833	2.52426e+06	519268	GT68
Eucgr.C04236	1220790	1.30165e+06	1.36253e+06	868216	2.49905e+06	1260310	GH17
Eucgr.A01558	511385	765192	722456	763801	2490880	664629	GT2
Eucgr.F03473	877216	780045	749936	587777	2430050	396063	GT31
Eucgr.F00108	123740	123502	104337	327027	2.40779e+06	315498	CBM22	CBM22	CBM22	GH10
Eucgr.H01055	152743	471730	264114	397098	2.40643e+06	313827	GH3
Eucgr.H00085	207115	321982	485007	495220	2.39509e+06	2102530	GT41
Eucgr.J01457	3185380	1.81585e+06	1487810	257179	2.38037e+06	1485860	CE10	CE10
Eucgr.L01806	30638.9	12025.5	18417.3	3536.47	0	23560.4	GT8
Eucgr.G02896	3.10223e+06	3.39426e+06	1.69723e+06	1.76611e+06	2.30448e+06	1.2289e+06	GH20
Eucgr.J00836	1930240	1.47523e+06	1721170	2.78515e+06	2285450	1.73859e+06	GT48
Eucgr.A02714	1.96942e+06	2.14282e+06	2.69354e+06	2.04519e+06	2280090	2.50034e+06	GT41
Eucgr.C01711	645390	451980	420067	455811	2.24799e+06	808753	GT31
Eucgr.B03174	0	0	0	0	242.28	0	GH79	GH79
Eucgr.K02497	1419340	1.10288e+06	1.62013e+06	1.42705e+06	2.1561e+06	2.66065e+06	GH79
Eucgr.B02660	314790	1.2737e+06	461028	591312	2.1308e+06	3.97264e+06	GH16
Eucgr.C01008	1.65747e+06	1.40507e+06	1428660	1.70468e+06	2.10808e+06	1.30519e+06	GT66
Eucgr.C04266	1.45003e+06	1469210	2574950	3.17364e+06	2093030	3.31346e+06	GH36
Eucgr.B01793	207080	118866	168129	62487.4	1.58493e+06	1773010	GT8
Eucgr.C03002	364576	352475	440851	303826	2.07085e+06	1.22219e+06	GT14
Eucgr.B01791	195927	114227	100776	64143.4	1.03549e+06	993649	GT8
Eucgr.I02168	274559	296880	305235	234466	2.04734e+06	502287	GT68
Eucgr.E02763	25107.2	17916.4	14947.5	50451.7	2018640	42425.2	GT65
Eucgr.C02740	0	0	0	0	0	0	GH79	GH79
Eucgr.H02219	32209.3	47640.1	37679.3	86720.5	1.99831e+06	69468.8	GT43
Eucgr.B03484	1582150	1.28514e+06	1957990	1.34479e+06	1.99413e+06	2.37982e+06	GT83
Eucgr.G01488	6407.58	0	1845.84	10109.6	1.98071e+06	53017.8	CE10
Eucgr.C00179	471611	291964	303867	6365.98	1.97052e+06	1.04103e+06	GH16
Eucgr.A00648	474500	435184	427530	501642	1.96912e+06	590260	GT65
Eucgr.L00234	95237.6	112327	58502	47956.8	878303	464923	GT8
Eucgr.F02494	1.10651e+06	1095441	807221	604315	1.95448e+06	1.2948e+06	CE10	CE1
Eucgr.H01094	347893	536961	1.29771e+06	2.5195e+06	1947340	2324350	GT4
Eucgr.E03517	1381080	1519990	1.34919e+06	2.17417e+06	1.94382e+06	5.59456e+06	CE15	CE7
Eucgr.G02460	12595.6	2364.73	5244.58	6539.04	0	0	GH79	GH79
Eucgr.J02142	346726	429594	649357	676303	1.90223e+06	658254	GT14
Eucgr.C02741	2812.5	3097.48	1586.43	13286.7	0	1702.21	GH79	GH79
Eucgr.A00780	197997	277351	206697	294688	1897200	208811	GH5
Eucgr.C04395	209693	248043	163759	240329	1.89202e+06	511156	GH79
Eucgr.K00938	446173	348837	294606	439353	1802250	662507	GT14
Eucgr.F03856	1.08538e+06	943928	839522	1700000	1767070	1.62778e+06	CBM54
Eucgr.E03524	773851	957818	1.00659e+06	1155520	1.76323e+06	1135370	GT4
Eucgr.A02702	28571.1	32967.2	32784.9	60865.4	1.71218e+06	391959	GT1
Eucgr.B03480	460421	301383	358408	401422	287752	180412	GH63	GH78
Eucgr.C00818	1129266	1.11324e+06	869211	432332	1.7e+06	847187	GT68
Eucgr.H02345	975078	1.14548e+06	1306742	1.47683e+06	1.69553e+06	1.2661e+06	CE10
Eucgr.A00516	2.90797e+06	3.19959e+06	1659140	2.89918e+06	1.64945e+06	1.94471e+06	GT4
Eucgr.A02178	1.10293e+06	1583700	1.05824e+06	1.62674e+06	1.64636e+06	784081	GH51
Eucgr.A02349	290622	427336	285253	401646	1.61628e+06	407043	GT75
Eucgr.D01386	1.36541e+06	1.53435e+06	1267310	1.31964e+06	1.61192e+06	1.48807e+06	CE1
Eucgr.F02588	1169350	1.12544e+06	1084090	941984	1609980	954835	GH100
Eucgr.K02019	1.12025e+06	1.31427e+06	1.55202e+06	2.29698e+06	1.5939e+06	2.07168e+06	CE1
Eucgr.L00245	15180.4	9360.38	34631.8	39876.5	608962	278025	GT8
Eucgr.B01162	659107	521301	489020	539475	1.57761e+06	941465	CE10	CE7
Eucgr.B02195	659109	496654	623090	1.2883e+06	1.5533e+06	1576370	CE13
Eucgr.A02143	718716	510921	615888	238715	1.52095e+06	154605	GT14
Eucgr.B01380	1.67075e+06	1631500	1.97208e+06	1.30282e+06	1.49393e+06	1228010	GT75	GT75
Eucgr.G00958	376078	542326	417156	926503	1.47667e+06	1210240	PL10
Eucgr.A02777	340871	298515	189162	507784	1.46562e+06	379081	CE13
Eucgr.J01150	265145	503656	468147	295126	1.44814e+06	1.50749e+06	CBM57	CBM57
Eucgr.B01313	854792	1.60093e+06	1204520	646274	1424240	1.47897e+06	GT34
Eucgr.I02428	712227	344299	459718	492428	1.38713e+06	1.25422e+06	CBM32
Eucgr.J01208	1.62747e+06	2.20542e+06	1958020	1.86233e+06	1.37857e+06	2.56835e+06	GT68
Eucgr.J01278	557528	924879	716429	967497	1141560	945880	GT2
Eucgr.F02656	1.35452e+06	1.64116e+06	1.70115e+06	1.52332e+06	1347380	1.9141e+06	GH109
Eucgr.L00251	8430.96	40279.8	29818.9	50545.6	415515	279690	GT8
Eucgr.A02783	1.07544e+06	1.12749e+06	1.2491e+06	1.01011e+06	1342130	1530700	GT90
Eucgr.J01413	383360	376167	258075	409175	1336430	943461	GT65
Eucgr.B00160	1.08295e+06	631456	696581	970258	1.33294e+06	620006	GT48
Eucgr.E02406	2.78572e+06	3.11436e+06	3.28911e+06	3.22457e+06	1.33108e+06	6553280	CBM16	CBM16
Eucgr.A02896	205667	192527	165880	214291	1.3267e+06	350773	GT14
Eucgr.D01683	600997	515179	526972	539006	1.31629e+06	760926	GT41	GT41
Eucgr.K02191	480767	596566	499528	521117	1.30445e+06	749640	GT47
Eucgr.A01318	574804	1.02865e+06	956658	682324	1.30445e+06	1.03735e+06	GT47
Eucgr.F04021	1605760	1.30075e+06	1.21099e+06	1.31958e+06	1303950	803538	GH47
Eucgr.K02906	727828	758431	683732	548521	1.30247e+06	1.10152e+06	GT31
Eucgr.D02095	423672	392068	755850	1.0564e+06	1.29501e+06	795267	GH109
Eucgr.K02051	482672	410919	568668	652579	1.29191e+06	1.00633e+06	CE1
Eucgr.D02237	438423	746763	618860	831643	1.28788e+06	2.7066e+06	GH16
Eucgr.E02380	531715	371930	372482	434804	1284030	678728	GT47
Eucgr.E00259	224123	349381	527210	1161755	1281470	886833	GT20
Eucgr.K01429	1.9683e+06	1.25303e+06	1.28617e+06	1.73692e+06	1.24408e+06	884950	GT41
Eucgr.E00645	760859	1.25151e+06	1.04412e+06	953178	1243114	1.08242e+06	GT31
Eucgr.I00728	1.40861e+06	1108661	1187800	1.53416e+06	1.23834e+06	824331	GT41	GT41	GT41
Eucgr.I01707	489659	570147	707831	942370	1235210	3223780	CE7
Eucgr.F01131	775999	1040318	688764	702513	1.23152e+06	622608	GT14
Eucgr.J02210	58014.5	215068	17827.3	42716.8	1.23148e+06	52658	GT41	GT41	GT41
Eucgr.H00536	566377	453081	554521	678540	1.22818e+06	1.22661e+06	GT41
Eucgr.C00246	178017	138459	78112.7	428823	2.07924e+07	608071	GT2
Eucgr.F01224	526955	381653	311507	348611	1.22312e+06	397441	GT31
Eucgr.J00605	1.91766e+06	917302	1.49729e+06	1.10678e+06	1.22027e+06	3463260	GH3
Eucgr.F01623	4.54895e+06	3515240	2.81017e+06	627019	1.21103e+06	826455	CE1
Eucgr.F02219	1.67504e+06	1631710	1453440	796177	1.20583e+06	1289470	GT2
Eucgr.F00374	102283	44355.1	66200.2	72901	1.20545e+06	46746.9	GT68
Eucgr.D00476	197660	157454	116997	470966	2.57589e+07	903185	GT2
Eucgr.B01695	1102350	968442	925178	848194	1.18864e+06	1243362	GT41
Eucgr.H02997	1.62203e+06	1.41344e+06	1.22649e+06	513153	1182210	1621570	GT41
Eucgr.G03038	472875	591662	725285	570476	1.17024e+06	939363	GT64
Eucgr.E04328	518072	1.12523e+06	718472	493954	1.16441e+06	1583090	GT92
Eucgr.B03228	127181	164604	140084	62092.5	1160660	579133	CE10
Eucgr.E01027	1.11901e+06	997903	551458	1.03594e+06	1.15221e+06	894924	GH37
Eucgr.F01879	52738.7	68374.3	115384	210070	750123	1.14178e+06	GH5	GH5
Eucgr.G00649	489882	568667	256026	518839	1139372	212142	GH3
Eucgr.K02836	1.52843e+06	1336500	1.36991e+06	1.46745e+06	1.13437e+06	1616520	CE12
Eucgr.I01147	747720	580303	639510	431760	1.13396e+06	345951	GT10
Eucgr.C00843	946051	897217	1.08305e+06	1.03984e+06	1.13217e+06	763496	CE7
Eucgr.F03260	415384	403099	370299	314650	1130160	714486	GT31
Eucgr.K00374	407807	711161	540396	689560	1.12968e+06	595921	CE10	CE1
Eucgr.G02452	507749	252760	379761	578333	1.10828e+06	418942	CBM43
Eucgr.F03658	1.25888e+06	555252	700708	498155	1.10403e+06	1.27687e+06	GH36
Eucgr.C02736	180299	252387	238521	164068	1.08872e+06	1.22275e+06	GT41
Eucgr.K01032	542532	731565	748322	813442	611203	732856	GH5	GH5
Eucgr.D00298	305448	439905	403721	566907	1082830	538701	GH47
Eucgr.C00129	679481	734757	594260	557099	1.08066e+06	593229	GT14
Eucgr.F01620	526799	898462	796253	977098	1.07657e+06	1.43481e+06	GT41
Eucgr.H04340	737999	837809	958092	895825	1.07485e+06	1.0367e+06	GH57
Eucgr.E02455	466927	529158	443580	509870	1.06191e+06	423620	GT31
Eucgr.H00038	300724	341181	298314	610849	1.05286e+06	346431	GH35
Eucgr.C03729	857832	692765	598641	572523	1.04404e+06	748830	GT21
Eucgr.E03950	86288.3	74468.4	82540.9	160517	219142	178620	GH5	GH5
Eucgr.L00248	16632.9	43907.7	27679.3	68246.4	389695	407117	GT8
Eucgr.F03005	1.49099e+06	1.05756e+06	1043255	1.21922e+06	1.0249e+06	870577	GT41
Eucgr.D02229	306337	316901	208719	174714	1022014	256933	GH16
Eucgr.H00642	654896	643862	575261	426095	1.02109e+06	763553	CBM50
Eucgr.G02222	364837	244542	219679	230010	1.01827e+06	490210	GT41
Eucgr.C00110	541914	636215	720173	381506	1.01398e+06	1.04723e+06	GT41
Eucgr.B03640	1.27939e+06	787373	773191	1.08766e+06	1.0107e+06	507951	GT48
Eucgr.J00487	3929820	2401110	1.83299e+06	644450	1.00845e+06	495240	CE1
Eucgr.B03871	1.5998e+06	1.76886e+06	1735020	625983	1.00423e+06	1.03473e+06	GT29
Eucgr.J02166	555959	568616	582110	658086	998170	538523	GH38
Eucgr.C00201	928592	963407	1698530	378298	994594	501224	GT20
Eucgr.I01600	1280880	938141	1149860	1.68312e+06	990897	757526	GH38
Eucgr.L01170	5965.74	24779.2	3190.49	20097.4	373.27	0	GH5	GH5
Eucgr.C03896	116470	97261.2	431638	285184	971692	40743.6	GH35
Eucgr.C03050	187263	144940	172548	263596	971521	146244	GT31	GT31
Eucgr.A01123	237215	188145	215844	266940	960520	239489	GT31
Eucgr.B02153	341828	800539	325138	844573	960275	276835	GT23
Eucgr.L03244	26817.1	42702.5	44562	34985.5	355538	144414	GT8
Eucgr.F03130	479723	335208	325583	485426	956372	1139710	GH35
Eucgr.J01374	72879.2	57362.3	216429	492745	955451	853567	GT35
Eucgr.F03788	713264	495478	696378	615804	952198	715076	GT41
Eucgr.F03529	528914	569367	537260	614710	946008	554986	GH13
Eucgr.K00292	285178	782801	468030	152019	939545	789171	CBM57	CBM57
Eucgr.H02436	346456	388122	421289	296216	939374	558086	GT47
Eucgr.H00810	337212	342009	314249	371078	936536	438000	GT1
Eucgr.H02851	255749	232183	237748	402192	934922	392330	GH116
Eucgr.I01696	559983	662332	606311	643728	927461	491931	CE10
Eucgr.I00112	666657	566941	645779	790376	925092	647316	GH31
Eucgr.B03217	644163	348871	500643	334968	923693	247142	GT31
Eucgr.E03998	672685	552133	703610	397817	904272	444932	GT14
Eucgr.F01772	747111	752353	1.05467e+06	1.33824e+06	902798	470156	CBM32
Eucgr.E01169	704963	1.35397e+06	244564	431031	902338	853053	CE13
Eucgr.D01324	538932	592607	592436	710679	893899	475857	CBM53	CBM53	CBM53	GT5	GT5
Eucgr.B03348	94590.7	276041	75147.1	225639	891413	773473	GH16
Eucgr.F03619	960573	1.56555e+06	832847	744367	890917	1.04827e+06	GT92
Eucgr.F00109	209792	103692	130468	268076	883905	84399.3	CBM22	CBM22	CBM22	GH10	GH10
Eucgr.K01028	424265	373480	289219	347013	879352	549952	GT48
Eucgr.L00249	27297.3	65411	37441.3	71583.4	257908	304397	GT8
Eucgr.H03882	613076	576816	624686	802268	871984	565262	CBM48
Eucgr.L00243	7515.69	12214.3	18696.3	25523.9	96225.5	65934	GT8
Eucgr.B00504	145456	208116	253065	331725	856058	301544	GT47
Eucgr.A01218	533059	774678	1.20702e+06	1.36547e+06	849766	892475	PL1
Eucgr.K00317	233590	204581	183427	251750	847760	310235	GT31
Eucgr.D02577	194212	83114.5	207873	286571	834640	88070.2	CE13
Eucgr.K02314	950018	1.43892e+06	1.39104e+06	1.77825e+06	832363	1230220	GT66
Eucgr.L01169	856.17	1319.02	981.41	24737.6	0	0	GH5	GH5
Eucgr.I00417	43922.5	93801.3	10329.2	33392.9	0	0	GH5	GH5
Eucgr.B03872	91583.9	124003	63382	46895.1	824999	962172	GT29
Eucgr.F00439	315852	243214	130518	216702	821143	74453.3	PL4
Eucgr.J01883	355155	424076	282435	430852	818510	1.28348e+06	GT90
Eucgr.F01769	628637	556246	665758	523764	817928	651874	GT2	GT2
Eucgr.A01959	966033	888310	1001464	1.07056e+06	813526	974509	GT41
Eucgr.H03219	279474	361911	513019	366622	809206	296588	CE6
Eucgr.K00551	172176	295257	209510	145168	806065	489909	GH5
Eucgr.B00644	153081	143326	160568	198302	804119	244351	GT65
Eucgr.J01181	727666	730509	828593	1.21276e+06	797231	603187	GH2
Eucgr.D01668	778612	728035	725796	1.98575e+06	792143	1545768	GH17
Eucgr.F04117	657681	384088	320812	259507	790726	494775	GT29
Eucgr.H04378	1043278	774673	1.06077e+06	1.07267e+06	783066	595355	CBM32
Eucgr.H02307	157520	184012	185457	229779	1039266	317959	GH43	GH43
Eucgr.B03672	804981	615967	636097	731717	777577	469088	CBM42
Eucgr.J01512	366433	433746	485218	543264	776203	630019	CE7
Eucgr.C00879	1.26086e+06	1.20351e+06	1111940	1.28141e+06	775876	917242	CE1
Eucgr.I00543	500366	321586	213671	258059	773150	164221	GH42	GH5
Eucgr.L00240	4504.14	5287.08	9549.12	36757	43848.7	29118.4	GT8
Eucgr.I02384	1.96019e+06	1548350	1.98032e+06	4.12759e+06	3.18496e+06	3.43097e+06	GH35	GH35
Eucgr.L00250	0	1038.88	0	506.22	5222.77	6447.2	GT8
Eucgr.H05090	158881	169325	136564	113142	136153	35407.6	GH35	GH35
Eucgr.A02868	349576	507827	462540	237026	748720	1.1545e+06	GT47
Eucgr.K00865	341069	446426	744252	400257	746969	476557	GT31
Eucgr.B03172	927979	469365	462927	394790	739069	439861	CE14
Eucgr.I01619	577427	496352	580331	725025	738956	556531	GT37
Eucgr.L00235	34132.2	23646	81977.5	20579.8	4949.68	0	GT8
Eucgr.J00902	994613	620799	612236	700741	735526	557704	GT4
Eucgr.G02933	662289	509605	494142	433216	725196	419194	GT2
Eucgr.C04231	363696	251794	270662	132013	721895	311410	GT41
Eucgr.I01755	73373.6	117169	207507	162864	721539	212124	GH36
Eucgr.B03647	399727	659848	484545	302749	719592	652338	CE10
Eucgr.H03312	0	1430.77	741.53	2838	3817.64	96393.4	GT8
Eucgr.B00168	77574.8	261395	144848	1.20295e+06	711650	1.75728e+06	PL1
Eucgr.K00387	773616	1.13003e+06	433121	299141	710077	655573	GT5	GT5
Eucgr.F02980	645723	471665	381267	640030	704639	356931	GH116
Eucgr.H04080	578208	783238	1.01741e+06	961948	702738	493657	GH1
Eucgr.F04427	271131	279754	235382	308203	701486	406849	GT41
Eucgr.G01931	569363	435367	603431	924858	700116	326635	GH38
Eucgr.J00271	2.43342e+06	2824652	1470660	194545	698603	628764	GT90
Eucgr.K00083	555803	489061	525594	639412	692474	604111	GT47
Eucgr.F03345	674198	1301992	776782	485219	691832	935726	CBM57	CBM57
Eucgr.I00703	204759	284748	260020	357893	689891	287326	GH43
Eucgr.F03095	225635	271947	215919	282272	684475	176354	GT14
Eucgr.G03202	867221	1.02914e+06	2704870	884887	678100	835184	CE10
Eucgr.J00497	165294	282470	219472	226943	677159	156988	GH17
Eucgr.K01821	392236	342209	211293	273099	677139	301130	CE7
Eucgr.H04321	478836	300118	448175	402585	676677	840054	GT41
Eucgr.F01228	705884	505341	656634	673442	665231	660859	GT22
Eucgr.K01713	576750	679801	1.03582e+06	1.17621e+06	663324	974490	CE1
Eucgr.K01227	625446	442224	476423	584198	663295	298388	GH1
Eucgr.A02045	487284	473108	366437	465420	662607	378456	GT41
Eucgr.G01491	1321510	1.65796e+06	2220430	1.67295e+06	661609	1.13471e+06	CE10
Eucgr.H04457	354357	348218	200264	438560	652639	85333	CE16
Eucgr.A00996	76313.2	194652	88690.4	159213	651847	506817	GH64
Eucgr.F01979	732495	728576	770844	841575	651313	423361	GT41	GT41
Eucgr.K03238	757889	608302	569810	482557	645024	414225	GT41	GT41
Eucgr.F00442	388465	324176	392938	542457	644621	393212	PL4
Eucgr.F00427	401089	403270	444316	416414	641868	575475	GT41
Eucgr.D01657	588237	299718	357029	402752	625935	589968	GT31
Eucgr.F01412	334357	292532	376916	392377	625440	481132	GT33
Eucgr.I01604	408398	373006	361916	457781	624515	659656	GT29
Eucgr.B02030	310234	574021	1.04078e+06	2.25757e+06	623633	1.94289e+06	CE10
Eucgr.F01245	652649	590837	660877	617744	623359	546028	GT4
Eucgr.L03185	1313.38	0	0	5470.78	3232.5	5178.03	GT8
Eucgr.A02502	521732	360601	306594	550938	618766	465955	GT41
Eucgr.K03422	336755	364593	575082	432543	617286	458934	CE10
Eucgr.J01973	87816.4	115712	143365	73895	614604	491288	GT1	GT1
Eucgr.A01556	640.57	0	0	2630.84	165.68	0	GH35	GH35
Eucgr.F01225	586088	514470	363580	523555	610816	354642	GT41	GT41
Eucgr.H02409	153823	117780	99034.3	198527	610736	134037	GH3
Eucgr.B02686	988825	829984	1.53032e+06	941637	610124	536137	GT20
Eucgr.F02177	68616.4	54991.4	48371.4	141989	609183	105180	GT43
Eucgr.L00241	357.14	0	2147.1	1896.16	1172.64	1290.88	GT8
Eucgr.H00106	228668	331356	195995	488653	607423	394209	GT14
Eucgr.A02153	148565	183409	244602	155173	607368	528507	GT47
Eucgr.H02475	205432	173907	218611	301790	604863	533004	GT65	GT68
Eucgr.B03399	505069	386850	607373	572340	597907	538729	GT41
Eucgr.E00106	376733	362757	446310	284512	597275	552671	GT31
Eucgr.K03566	2805.08	747.75	1889.9	9777.44	595762	40960.8	CE16
Eucgr.J00367	99752.1	172193	111010	231582	595711	202313	GH29
Eucgr.K01122	521418	241793	302568	385342	594293	582382	GT41	GT41
Eucgr.I01412	7612.8	3004.91	1736.81	36779.1	0	415.45	GH35	GH35
Eucgr.F03137	7327.88	6568.21	24924.8	6326.98	184.02	0	GH32	GH32
Eucgr.B03243	239600	254388	308118	452567	588670	559067	GH5
Eucgr.F01547	394497	672417	602553	649446	585856	683646	GT77
Eucgr.G03367	1.01046e+06	969489	1.24501e+06	791133	575238	497718	GT41
Eucgr.H04472	347536	365437	296581	199128	571315	453432	GT28
Eucgr.E01244	170302	406531	483700	793653	569209	1.33534e+06	GT1
Eucgr.K00778	91078.6	25249	73901.4	194215	146.38	0	GT2
Eucgr.L00881	58754.5	94403.8	93600.3	232237	15906.8	18423.9	GH31	GH31
Eucgr.E00138	356775	424704	254843	354578	563821	339698	GH14
Eucgr.K01961	18991.9	22601.2	29057.9	32036.1	6235.97	6647.62	GH31	GH31
Eucgr.J00595	692068	542828	616893	501356	562163	400705	GT41
Eucgr.H02343	256450	227847	231275	483627	561392	360460	CE10	CE1
Eucgr.H01015	882744	871698	832527	1.11337e+06	560708	350146	CE1
Eucgr.H03767	190484	175185	170429	319866	558164	162448	GH14
Eucgr.H00343	1164.08	0	565.46	312.78	554442	42615.3	GT47
Eucgr.B00354	539146	376540	602001	262993	553358	285711	GT20
Eucgr.G02730	238298	237117	196373	237842	552284	241656	GT4
Eucgr.J03054	523204	368392	542442	488250	544862	858999	GH28
Eucgr.I00223	277037	190319	192732	169888	544218	231925	GT68
Eucgr.H00075	422648	318652	414228	429391	543272	293535	GH116
Eucgr.K02568	887338	617419	725270	1.14947e+06	542900	444018	GT41	GT41	GT41	GT41	GT41
Eucgr.H04541	27620.9	16169.5	11780.9	26185.8	542653	949130	CE16
Eucgr.L00263	302622	261059	313023	294890	537892	569177	GT41
Eucgr.G02478	230126	217228	210402	225130	533490	430118	GT68
Eucgr.E04252	278508	398994	367215	376255	531003	432282	GT47
Eucgr.E00139	2124050	1.33068e+06	820611	614803	529304	335310	GH14
Eucgr.C04217	178923	251321	233988	414046	528160	814973	GT14
Eucgr.D00465	1208120	1.1582e+06	1.29124e+06	639180	527256	268743	GT20
Eucgr.E01212	695839	557965	720356	828750	523242	438068	GH31
Eucgr.G02748	558275	447423	349678	944050	522149	315016	PL1
Eucgr.C00898	505645	471458	239679	278121	520422	1.01461e+06	GH35
Eucgr.F03516	173252	207615	214937	163714	519281	188071	GT61
Eucgr.F03781	1.95405e+06	907520	1061802	2.13071e+06	517589	1.44591e+06	CBM50	CBM50
Eucgr.J00936	1.54354e+06	1.84912e+06	733814	1.00417e+06	515224	370243	GH35
Eucgr.E03991	139995	83598.6	76803.7	83746.5	513626	64506.5	GT65
Eucgr.B03984	5.17629e+06	2.33693e+06	2.84426e+06	752656	513215	291522	GH100
Eucgr.L01889	10407.8	2149.79	16426.6	12673.4	5369.92	2659.83	GH31	GH31
Eucgr.E00104	1.05282e+06	881860	2128410	3.48563e+06	1149000	3.99739e+06	GH28	GH55
Eucgr.G02767	265820	339325	249391	454902	502703	292507	CE1
Eucgr.C03205	115819	84249.9	88486.8	259870	502145	55481.5	GT4
Eucgr.E00189	581031	503180	445218	431432	497985	298039	GT4
Eucgr.I01093	1.35301e+06	1.13505e+06	626557	688736	497114	383588	GH95
Eucgr.H04377	703753	464031	618724	533083	496513	280889	CBM32
Eucgr.C00824	515840	421731	423048	560813	494420	295146	GT41	GT41	GT41	GT41
Eucgr.F00463	156942	146342	137199	197536	494170	190905	GT43
Eucgr.F01855	1045026	1.46457e+06	697517	1.05565e+06	485219	603930	GH35
Eucgr.H04989	490650	348893	367328	516695	483040	283784	GT13
Eucgr.H00217	460802	364584	303880	373104	481967	238972	GH47
Eucgr.I01623	455110	350926	271434	285116	479683	346814	GT11
Eucgr.A01951	1.36353e+06	1.72038e+06	812956	307455	476723	832292	CBM57
Eucgr.B00567	1.166e+06	1.83307e+06	1.27937e+06	1.84414e+06	474961	536094	GH79
Eucgr.H01372	83328	24271.7	43606.7	32167.9	474380	69324.9	GT1
Eucgr.G01933	302848	315689	231969	268771	473770	303992	GT29
Eucgr.B01277	359833	266439	333403	370781	472872	472088	GT41	GT41
Eucgr.F02589	269540	351201	359207	236565	471809	358689	GT10
Eucgr.E01147	463796	520628	572674	616367	469709	347512	GT77
Eucgr.K00562	852750	525583	503187	725752	988054	1.63729e+06	GH28	GH28
Eucgr.I00425	2033.27	1572.1	5169.2	2550.37	463877	524622	GT41	GT41
Eucgr.J00955	379139	373893	434412	792250	463346	329520	CE1
Eucgr.G02181	293110	246006	247345	247012	461719	266874	GT68
Eucgr.H00879	230654	281322	256220	242170	461125	267827	GT16
Eucgr.B01378	192719	165185	185564	279653	460767	604423	GT1
Eucgr.F04330	733201	1.52522e+06	1.14904e+06	999140	460350	551871	PL22
Eucgr.J02935	546580	693205	505147	842953	458676	522081	CBM50
Eucgr.J02852	442638	292031	437094	677654	457403	334355	GH35
Eucgr.E00105	290617	610517	262968	1.26428e+06	425685	267462	GH28	GH87
Eucgr.F02979	331035	230335	355399	478512	454695	466741	CE10	CE1
Eucgr.A02590	508891	720163	700070	1.01999e+06	454383	501846	GT4
Eucgr.K02770	255911	200070	136971	253403	451624	643795	CE7
Eucgr.F01361	398554	280241	324347	179173	451052	188104	CBM57
Eucgr.J01252	805654	619635	477847	672781	447734	364192	GT41
Eucgr.C02159	263588	267482	270195	383269	444176	269923	GT5
Eucgr.H02837	86990.9	74643.8	89817.3	122159	439633	461403	GT41
Eucgr.K01816	156633	243114	225317	323076	424289	247185	GH28	GH55
Eucgr.A01315	244076	144110	163878	262048	434418	691454	GH28
Eucgr.H00620	263447	209663	164752	93941.1	433513	306138	GT41
Eucgr.K03214	2094.96	2521.24	3751.23	6154.59	433206	4790.22	GT43
Eucgr.D02432	373944	720308	531155	246335	429497	250955	CE10
Eucgr.J01899	900515	860986	383360	626337	427589	199287	CBM20
Eucgr.H04092	47195.2	134946	75692	819702	279436	218727	GH28	GH55
Eucgr.B03312	126899	163126	99923.5	422699	146975	54227	GH28	GH55
Eucgr.J02890	132437	153905	145346	111318	423548	211751	GT14
Eucgr.B03487	265890	189845	178381	291905	421207	256430	GT47
Eucgr.K03141	469906	343056	412325	382186	420406	328716	GT59
Eucgr.B04004	469809	359072	386553	428079	419935	331705	GT41
Eucgr.J00420	1.6002e+06	2.69647e+06	2351960	3.82102e+06	419896	942151	GT2
Eucgr.I01733	204573	280685	267185	334099	419609	415325	GT17
Eucgr.F02984	740468	779448	871614	538461	419465	330957	CE1
Eucgr.I00502	261510	193253	366106	409110	416372	176104	CE1
Eucgr.B03987	3519.15	51035.2	31309.5	277886	0	0	GT8
Eucgr.L03382	472045	355472	398950	555713	413557	313825	CBM32
Eucgr.F02485	243379	228424	251886	306302	411179	350916	GT57
Eucgr.J01007	361312	740064	513410	644523	402845	544227	GT1
Eucgr.H02811	1.51264e+06	979266	1.16762e+06	1.14653e+06	399632	168006	GH1
Eucgr.B03069	473641	315999	330664	349451	399348	222707	CE10
Eucgr.H01160	329040	300835	300872	311397	398521	263665	GT58
Eucgr.H03515	35091.2	26319.7	43422.7	16072.5	398406	85820.8	GT4
Eucgr.J00494	171640	213706	160072	183305	397177	98162.2	GH17
Eucgr.A01665	349552	262932	252674	270483	394794	219831	CE13
Eucgr.D02351	118654	221317	433607	1.21965e+06	392332	219792	GT1
Eucgr.F00628	287084	300721	316439	261652	390593	310409	GT61
Eucgr.K02798	905051	1.0857e+06	773899	252376	390425	194501	GH20
Eucgr.H02584	75576.5	754727	120298	335510	12233610	1280233	GT8
Eucgr.B02291	178924	304336	435987	349264	388488	776664	GT1
Eucgr.K02106	383604	241527	241338	273793	386922	263956	GT41
Eucgr.B00859	1.55917e+06	1.51578e+06	1.26873e+06	1.5713e+06	386903	875636	GH1
Eucgr.I00574	2486300	2855240	1.28334e+06	1.56931e+06	386096	220076	PL4
Eucgr.A02332	242591	288256	192554	76193.6	385199	317181	GT61
Eucgr.I01777	801.09	2247.18	797.52	5984.57	1470.66	1789.38	GH28	GH55
Eucgr.K02274	471850	493338	395566	488947	381309	365992	GT41
Eucgr.E00084	286161	318326	316965	322376	378942	332932	GT77
Eucgr.C00320	312911	341361	355618	321649	377668	259924	GT28
Eucgr.C00633	632773	389067	455098	478109	376369	214931	GT41
Eucgr.E01068	185222	253888	382162	792694	376072	927573	GT5
Eucgr.D00605	158635	105556	164377	213080	375922	423698	CBM57
Eucgr.F01248	420228	277740	384072	429027	375736	400306	GT41	GT41
Eucgr.H00093	356564	760889	311400	670871	375107	443543	PL1
Eucgr.A01520	3341.99	7338.39	15401.6	14049.4	369875	19144.2	CBM50
Eucgr.J00737	221412	227566	204473	336445	368777	217682	GT41	GT41
Eucgr.K01962	12021.5	18559.2	13183.3	58577.3	368429	25870.7	GH31
Eucgr.H02484	156785	154239	178007	233437	367959	177422	CE16
Eucgr.H01095	2.03795e+06	1.10056e+06	769476	3.40109e+06	365039	1.85907e+06	GH9
Eucgr.B02944	321279	256165	105622	387644	361371	865425	GH9
Eucgr.E00853	1.6156e+06	1.67741e+06	1212310	829014	360724	633386	GH28
Eucgr.A01979	131129	68156.4	95181.2	185347	359883	815026	CBM43
Eucgr.B03053	103652	57970.8	88765.7	203392	359341	350237	CBM57
Eucgr.I02739	1.29377e+06	915378	828324	1.0056e+06	861794	522815	GT24
Eucgr.L00584	315030	274178	248527	146844	354550	186801	GT13
Eucgr.J00682	494468	817780	1172193	1.50435e+06	354370	344405	CE9	CE9
Eucgr.I00108	493544	372697	354600	340791	353624	117622	GH35
Eucgr.B01579	1.11739e+06	914399	1.5124e+06	1.57768e+06	353155	512963	CE1
Eucgr.B00166	497043	342035	347741	426220	349676	290276	GT41	GT41
Eucgr.D01069	590398	383100	379416	560154	346570	181598	CBM32
Eucgr.B02417	171287	239015	243062	313924	344996	211690	CBM57	CBM57
Eucgr.E00083	473822	331914	346498	371268	343950	225952	GT4
Eucgr.G02070	273829	330351	395003	393723	342173	677395	CE8
Eucgr.A02073	20174.6	30979.7	50569.6	45448.5	340164	10087.2	CBM13
Eucgr.F02699	470266	285622	307491	301379	334848	285439	GT1
Eucgr.H04987	271206	207440	189188	156966	334502	180480	GT13
Eucgr.I01174	410373	515690	331953	514004	334387	425029	GT41
Eucgr.F00634	0	0	0	0	0	0	GH28	GH55
Eucgr.E03253	672503	756396	717449	856887	328959	461611	CBM57	CBM57
Eucgr.F03232	350855	329717	284882	686737	325126	500851	GT20
Eucgr.G02200	274299	299504	377924	558679	321722	453439	GT14
Eucgr.E00091	1.34288e+06	1152108	2376670	671537	321573	438191	GH18
Eucgr.B03204	381132	485313	1.1554e+06	1.13584e+06	320228	466583	GT37
Eucgr.C03169	74365.9	174098	117118	111541	318839	99436.9	CE1
Eucgr.H01580	7788.2	5763.71	2519.58	9028.39	5740.2	6431.46	GT24
Eucgr.H01304	567248	294114	558159	454109	317267	521409	CE16
Eucgr.G02075	45836.1	98055.9	84993	147082	315579	1.39987e+06	GH16
Eucgr.F02873	482093	332207	315879	358594	315456	245899	GT41
Eucgr.D00323	315503	371217	283260	354701	314012	149237	GT5	GT5
Eucgr.J02867	511320	595600	335696	896552	313999	92504.4	GH35
Eucgr.I01882	1.63158e+06	2669740	2.53394e+06	101910	3587020	3763630	GT8
Eucgr.C00392	65968.1	65275.6	76129.6	47892.1	311360	121335	GH18
Eucgr.B02278	522528	1.02633e+06	350463	674146	308373	317636	GT35
Eucgr.G03235	842111	711055	681631	636965	307461	263863	CE9
Eucgr.F03861	313729	263252	303997	259455	307382	270764	GT41
Eucgr.E01023	554019	579786	412525	421052	304384	267680	GH14
Eucgr.G02608	284749	284793	345176	362120	303901	340140	CE10	CE10	CE7
Eucgr.H00250	0	0	0	0	0	0	GH28	GH55
Eucgr.K01086	517310	182798	302157	367558	301563	610417	CBM43
Eucgr.F03754	342439	238867	282346	391579	300323	341271	GT68
Eucgr.B00341	462188	337430	360906	477044	297155	219292	GH47
Eucgr.J01052	118381	379421	465752	333521	297018	171369	CE10
Eucgr.L02297	54913.9	49386.2	81516.8	10462.3	144978	107793	GT8
Eucgr.F01601	158483	192482	209823	331789	295809	329221	GT4
Eucgr.D00419	639722	522160	441110	202522	294821	271236	CBM57
Eucgr.H00749	233361	278405	222387	359931	293697	284616	GT2
Eucgr.L01811	412348	1.10952e+06	557409	100396	293619	424274	CBM57
Eucgr.I01166	147494	315777	494301	570078	291807	480994	CE10
Eucgr.J03011	146538	226675	157288	218555	291147	183896	GT4
Eucgr.L01371	0	0	0	0	0	0	GH28	GH55
Eucgr.G02657	329463	270964	254538	592046	285232	404754	GH3
Eucgr.F00632	0	0	0	468.17	0	0	GH28	GH55
Eucgr.C00584	217949	217201	154992	298111	284588	315818	GT43
Eucgr.K02988	174615	361617	404417	360998	283953	394091	CBM20
Eucgr.J00557	0	0	664.57	0	0	0	GH28	GH28	GH55
Eucgr.E01545	394412	253999	263298	291077	279399	210029	GT22
Eucgr.F00026	442747	476343	375384	663311	278242	368104	CE10
Eucgr.H04088	128169	80825	139855	269075	277824	285390	GT31
Eucgr.F02225	266562	233470	190967	260402	277400	272017	GT76
Eucgr.I01092	1.27136e+06	905013	655993	839241	277189	230939	GH95
Eucgr.J00215	1.05835e+06	2304340	1019626	744943	276723	835749	CE12
Eucgr.E00413	381817	365710	415717	553233	274303	366950	GT68
Eucgr.G03276	584667	463990	562925	1001385	271840	262248	CE1	CE7
Eucgr.C00228	286276	190832	224903	230817	271740	210197	GT22
Eucgr.A01369	273502	174270	210881	149646	271072	272356	GT41
Eucgr.J01389	238004	547300	635393	229267	270714	653919	CBM57	CBM57
Eucgr.B00531	476517	699551	571169	581272	267708	324424	GT37
Eucgr.K01945	94443.9	175267	173573	238515	267409	270486	CBM57	CBM57
Eucgr.E01132	307143	235202	306694	395954	267267	492245	GT31
Eucgr.F01531	1.07848e+06	2.65693e+06	2.92004e+06	864926	4.69407e+06	3.77592e+06	GT8
Eucgr.F02582	328021	204610	248126	209181	262808	247415	GT68
Eucgr.D00536	408452	288509	392072	284514	262013	32584.1	CE12	CE12
Eucgr.B03274	235303	226594	271576	98482.7	261399	289156	CE16
Eucgr.H00372	247982	218443	233707	185744	261044	203620	GT18
Eucgr.K03449	421187	355442	425532	460421	259861	142961	GH76
Eucgr.I00199	45219.6	98643.5	33766.7	69867.5	258346	250933	GH28
Eucgr.H01923	167668	234334	458528	532887	112741	475920	GT8
Eucgr.E00067	310395	245316	287940	375933	255949	230792	GH18
Eucgr.H00255	262.97	0	1424	0	0	0	GH28	GH55
Eucgr.C02440	197530	174440	252800	291294	251113	262431	GH33
Eucgr.F02636	240507	200065	183903	231431	250662	190111	GT47
Eucgr.I02661	150563	140912	121982	205101	249732	332370	GT41
Eucgr.G03076	337183	262654	372327	374719	249221	220860	GT4
Eucgr.F00428	278374	460541	659219	376264	249086	499556	GT41
Eucgr.E01703	126570	131313	147228	141728	248965	178298	GT57
Eucgr.B03054	279686	491648	470290	395761	312388	474797	GT8
Eucgr.H03552	239486	169251	189706	137787	247734	73605.8	CBM57
Eucgr.C00495	216277	236893	215845	270110	246718	164924	GT28
Eucgr.J01160	236492	241092	156680	250879	244363	250399	PL1
Eucgr.D01821	274011	699752	219182	460562	242458	254140	GH28
Eucgr.C01012	195992	186206	225364	374804	242041	240253	GT47
Eucgr.C01938	106419	232625	201454	129197	241226	174010	GT1
Eucgr.F03624	287631	203101	242415	309950	241022	177381	GT41
Eucgr.D02573	326562	341147	366953	446819	240447	236726	GH14
Eucgr.I01251	114282	230252	108055	203427	240017	302672	GT77
Eucgr.B03449	164826	82596.6	112611	107090	238862	73136.9	GT31
Eucgr.I01918	828.09	0	0	338.25	0	0	GH28	GH55
Eucgr.H01534	0	0	0	0	0	0	GT8
Eucgr.L01630	158754	231338	235024	16529.4	234792	343028	GT34
Eucgr.K01985	223734	220381	215785	83347.9	234365	201472	CBM57
Eucgr.F02626	313590	585542	266888	302883	233863	256418	GT41
Eucgr.C03402	212544	263820	247901	345723	231335	242281	CBM50
Eucgr.B01667	0	0	0	0	0	0	GH28	GH55
Eucgr.F02235	123113	100697	141871	119353	226841	216014	GT41
Eucgr.I01757	27199.4	36815.7	93430.7	62651.8	226558	150323	GH36
Eucgr.H00254	0	0	0	2123.99	0	0	GH28	GH55
Eucgr.F03625	207365	240915	317084	175441	224804	92559.9	CBM50
Eucgr.F02205	173569	141923	81812.8	52673.1	223944	13438.3	CBM22	CBM22	GH10
Eucgr.C00876	151448	101310	209040	111844	223933	174126	CE1
Eucgr.C00481	253734	423860	308537	363468	222966	155044	GT41
Eucgr.K00765	333861	571594	925891	768747	222543	960836	GH9
Eucgr.G01342	1.20676e+06	1.44546e+06	2.11081e+06	2.77948e+06	222111	1714575	GT1
Eucgr.G02680	181397	118389	143811	187292	221745	85765.5	GT4
Eucgr.K01572	193605	156055	174190	233204	221090	90075.1	GT41	GT41
Eucgr.H02537	1722.5	788.05	646.91	351.26	0	0	GH28	GH55
Eucgr.G03128	1351560	1336200	1.54778e+06	1.6904e+06	2.62275e+06	1.80042e+06	GH27	GH27	GH27
Eucgr.K02237	230661	231434	485880	806391	218396	208204	GT28
Eucgr.E03448	312651	422038	381104	495727	217044	268113	GT41
Eucgr.B02675	413079	287734	370486	376942	216725	296650	CE11
Eucgr.J00865	1.18119e+06	2.00662e+06	966242	676280	216124	292235	GH74
Eucgr.L01655	142096	125725	134343	162847	215968	132779	CE1
Eucgr.H02555	22088.3	23021.1	13568.3	22318.2	215929	52081.8	GH28
Eucgr.H02477	753971	522168	712486	1.02802e+06	1922056	310927	GH27	GH27
Eucgr.G02611	318439	226672	221618	165516	214489	177968	CE10	CE10	CE7
Eucgr.A01521	232358	93861.9	190752	167780	213238	75480.6	CE16
Eucgr.A02706	63146.9	89780.7	199674	415996	211161	126724	GT1
Eucgr.I02786	997171	1292640	1.10656e+06	1.23278e+06	210431	153566	GH116
Eucgr.D00664	366177	269851	467093	406361	135190	233493	GH27	GH27	GH27	GH27
Eucgr.F02457	1.16981e+06	917898	645278	540336	208996	205159	GT41
Eucgr.J00127	388517	295328	266889	123300	206757	129977	GH27
Eucgr.B01387	364735	196615	215982	193418	206435	136087	GT41
Eucgr.H01162	563785	543336	264270	333724	206236	85629.2	GT41
Eucgr.H00222	109967	94427.4	136904	276306	206199	193303	CE10	CE1
Eucgr.I02141	5.42279e+06	2.74855e+06	2307090	542945	205303	784451	CE16
Eucgr.H00040	143355	166230	137990	204810	201457	194884	GT50
Eucgr.L00922	189191	237229	259963	741513	200785	1214588	CE7
Eucgr.E00459	168111	304702	332983	320930	200098	282131	GT47
Eucgr.K01679	517055	654252	395874	683329	196973	179225	CBM20	CBM20	GH77
Eucgr.H03308	297314	311008	238302	262088	196884	117538	GH100
Eucgr.B03405	254850	111204	168861	152749	196783	99599.5	CBM48
Eucgr.G02704	1.23032e+06	1.05728e+06	845353	952349	194504	176501	GH100
Eucgr.C00168	424214	250490	270212	265234	194062	137849	GT14
Eucgr.G02346	417659	551564	413747	554896	191770	174817	CBM57	CBM57
Eucgr.F01362	196192	121932	119446	315271	191709	83711.5	CBM57
Eucgr.C01715	25711.9	24372.1	60451.8	60407.6	190274	112732	GT4
Eucgr.A01502	505397	795034	523919	742540	189286	129824	CE1
Eucgr.I02120	175077	285433	289788	264119	187190	385071	GH81
Eucgr.A01449	738890	563440	397275	163937	186364	66341.1	CE1
Eucgr.F00028	488996	314102	482722	472796	185479	173319	CE10	CE10
Eucgr.B01272	133220	83809.1	144834	141723	185348	96765.2	CE1
Eucgr.F01381	703059	535122	134799	392092	183503	239414	CBM43
Eucgr.B02276	719392	663629	689658	838525	183209	302048	GH3
Eucgr.C01369	300210	726334	443393	358919	183163	190110	GT17
Eucgr.H02402	162606	146691	113769	158959	180413	71628.9	GT5
Eucgr.D01294	1.41391e+06	1191815	909185	340368	180397	473118	GH16
Eucgr.A01966	5759.61	10672.7	10845.7	2514.04	177893	75146.7	GH16
Eucgr.J02266	23870.7	12947.2	39569.2	351559	176160	1.11139e+06	PL1
Eucgr.J01232	59644.6	58185.1	159701	215980	175915	191765	GT31
Eucgr.H02480	34309.9	13383	19907	7290.58	89007.8	9358.45	GH27	GH27
Eucgr.C01007	193197	88270	126090	185105	175390	133908	GT41	GT41	GT41
Eucgr.A02396	217061	127874	145662	186783	175384	121082	GT47
Eucgr.I01508	525624	541744	461549	173728	174722	53659.5	CBM50
Eucgr.G01182	16776.6	24143.4	31878.7	23865.6	173840	58118	GH16
Eucgr.C04035	502947	412432	406998	447385	172086	158706	GT28
Eucgr.A01587	648177	70842.4	510178	579946	172077	314788	CE16
Eucgr.D01866	84567.1	195512	143276	305790	171209	191814	GT90
Eucgr.A02118	896231	934722	730549	716175	170988	256200	GH3
Eucgr.J00457	177631	228062	202070	146770	169899	170300	GH100
Eucgr.A02318	2933.09	8815.7	519.55	9138.35	169040	62657.1	GT1
Eucgr.F00746	116933	109930	192716	70601.9	168917	265710	CE16
Eucgr.H05061	117718	111483	103692	132385	168584	208204	CBM32
Eucgr.G02543	388350	584664	455553	309678	168452	113540	CBM45	CBM45	GH13
Eucgr.E02785	1096452	1535650	808195	1.03905e+06	167714	201539	CBM23
Eucgr.F02109	140206	128096	110265	91333.4	167592	112304	GT65
Eucgr.K02245	2991.18	7469.68	6822.29	42107.4	167485	128711	GT61
Eucgr.G02440	1608.56	577.67	1058.53	1217.53	165241	20157.4	GT1
Eucgr.E03528	81527.3	72255.2	95491.4	98855.7	164933	65887.5	GT47	GT4
Eucgr.J02255	123973	180990	109174	217315	162191	137552	GT17
Eucgr.J00326	968558	524791	754989	881421	72415.5	98023.6	GH27	GH27	GH27
Eucgr.K00962	252609	385466	392735	531535	161931	242591	GT41
Eucgr.I01615	170215	69869.4	133329	115000	161502	41296.6	CE1	CE7
Eucgr.L00816	66762.5	155214	125712	77050.8	159204	57875.2	CE16
Eucgr.K01793	162063	121101	129987	129342	158096	110570	CBM57
Eucgr.D02098	43198.4	47539.4	47405.9	32636.6	157103	75824.2	GT47
Eucgr.H00079	105.69	0	290.19	702.39	134.39	0	GT2
Eucgr.G01221	203067	93318.2	126844	226966	156141	147714	GT41
Eucgr.K03494	67089.6	52224.7	86180.1	74434.3	156076	329656	CE1
Eucgr.I02413	297893	572800	600850	1.91466e+06	155402	617188	GH5
Eucgr.A01225	358477	597099	432537	351795	155107	333671	GT41
Eucgr.A01724	140834	104776	85513.9	153061	154079	77700.9	GT31
Eucgr.G00653	54992.3	35994.2	16632.7	106028	152778	22777.9	GH3
Eucgr.B03997	68301.1	146018	50381.7	25710.9	152580	197799	GT1
Eucgr.J03184	491331	507805	331082	256426	149997	206251	GT41
Eucgr.D00417	339170	252590	221200	118676	149852	144515	CBM57
Eucgr.H02531	593606	536718	462817	837702	149484	154768	CBM45	CBM45
Eucgr.G01174	18300.2	23175	40996.4	28430.5	148987	57606.5	GH16
Eucgr.H00669	58932.5	27294.6	44854.7	119374	7145.57	90698.2	GH27	GH27	GH27
Eucgr.K02799	239110	579070	328862	487344	148288	86927.4	GH20
Eucgr.D00685	189992	96437.3	115055	164807	148208	116405	GT41	GT41	GT41
Eucgr.J00325	2503.89	3053.15	13476.4	30036.4	3731.77	0	GH27	GH27	GH27
Eucgr.H00494	317123	300789	259487	458834	145828	132782	CBM20
Eucgr.K03408	0	0	0	350.6	0	0	GT8
Eucgr.K00774	9440.18	2134.46	22761.4	120863	144903	68891	GT14
Eucgr.H03600	100071	192680	169328	237326	144367	181996	GT65
Eucgr.A02861	116506	129163	112077	348078	143472	146777	GH29
Eucgr.I01728	1.39414e+06	1.35538e+06	1.57643e+06	1.71442e+06	143140	394345	CE16
Eucgr.J01905	126351	166030	155566	313763	141773	90911.6	GT41	GT41
Eucgr.C03207	364532	67550.5	312821	274530	141733	25382.7	GT4
Eucgr.K01777	112629	64941.7	84923.1	158520	140487	50300.1	CBM57
Eucgr.J02462	746983	374436	365775	404982	139844	457219	GT41
Eucgr.H01014	120308	126613	54400.3	142383	139482	62780	CE1
Eucgr.K01027	73729.5	70727.3	47200.7	137380	138191	72894	GT48
Eucgr.G03386	586925	991463	882445	817804	138009	164915	GT1
Eucgr.E00226	917367	729195	586212	82249	1.30936e+06	1.08513e+06	GT2
Eucgr.H02478	1357.98	549.74	2040.65	0	2073.84	0	GH27	GH27
Eucgr.H04604	122048	66470.5	102090	90174.1	136006	348167	CE9	CE9
Eucgr.G02615	79251.9	141337	44439.1	90288.6	1471.9	4648.29	GH27	GH27	GH27	GH27
Eucgr.G02610	90305.1	81148.9	95686.6	177676	134160	135767	CE10	CE10	CE7
Eucgr.F04464	24859.7	11639.1	15067.3	54760.3	32152.6	60038.8	GH23	GH23
Eucgr.H01611	156916	139982	590647	390029	133430	143357	CE10
Eucgr.K02471	763.8	2724.61	6821.67	0	132543	297195	GH80
Eucgr.F02941	23348.7	15050.5	8140.58	26065.3	131913	141176	GH9
Eucgr.K00731	598335	320189	386303	343501	131359	390793	GT19
Eucgr.F03906	1418800	1.85817e+06	928588	1.26329e+06	131230	57980.9	GT41
Eucgr.E00405	85131.7	94136.3	88851.4	88376.3	130030	154214	GT65
Eucgr.C04230	54222.3	44132.2	46424	75775.5	129975	52933.2	GT41
Eucgr.H03957	96893.8	60126.9	401066	305389	128890	1090293	CE1
Eucgr.J02258	114880	422558	191358	171492	127671	147109	GT17
Eucgr.A01661	289997	265401	257683	454097	126598	297133	GH16
Eucgr.J00291	156237	140040	148497	420831	125249	151832	GT14
Eucgr.H00909	360437	492165	116638	352292	125123	0	CE8
Eucgr.J00174	519052	388574	578898	550687	123909	354049	GH85
Eucgr.K02813	1760.18	1592.89	1115.14	891.24	123313	109111	GH36
Eucgr.K00648	48139.7	25475.6	53211.9	28087.7	123238	193534	CBM43
Eucgr.A01607	117959	120917	125740	163060	122807	103354	GT1
Eucgr.K01737	131021	69346.4	124892	119922	122723	79078.5	CBM57
Eucgr.J01349	313570	520910	340720	393783	122391	153834	GT5
Eucgr.D01369	235033	347396	266516	317286	120375	218543	GT41
Eucgr.F02598	39203.8	31433.6	16502.6	30462.7	120087	25029.1	GT10
Eucgr.A02235	76071.1	55049.5	52643	37218.5	119734	75775.8	GH31
Eucgr.C03897	13298.7	31229	23198.3	24106.6	119187	7404.88	GH35
Eucgr.B00178	233441	196503	211864	239515	118782	55242.5	GH36
Eucgr.J00670	99237	117347	139080	202731	118704	117137	GT13
Eucgr.H05055	160155	106443	133280	191233	118612	105999	GT41	GT41
Eucgr.D00683	161892	267074	245857	237779	117260	74873.7	CE1	CE7
Eucgr.G03358	255692	240434	227517	318187	117235	44607.5	GH89
Eucgr.I00325	192650	173578	96990.1	137897	117163	100577	GH77
Eucgr.E01209	132402	133489	137014	142047	116650	97972.1	GH31
Eucgr.E01246	996086	1.38792e+06	684824	373769	116088	92954	GT1
Eucgr.A01448	146007	139736	142041	144897	115698	66628.4	GT41
Eucgr.B00957	277545	286207	277490	287323	115648	181008	GT41
Eucgr.D02228	538763	368260	432434	719956	454335	1.37969e+06	GT2
Eucgr.C03204	35796	22075.9	29647.3	48777.3	114469	29832.9	GT4
Eucgr.A02708	37501.7	56795.9	168417	499138	113089	153034	GT1
Eucgr.E04362	32730.1	22194.8	21284.3	51899.8	314.18	1938.8	GT8
Eucgr.H01338	1.77061e+06	1.56672e+06	935320	1.17301e+06	112584	116120	CE13
Eucgr.F02536	81311.3	96714.2	70251.8	115912	111568	60472.5	GT65
Eucgr.F04010	12170	0	29693.5	39186.5	109674	51971	GT2
Eucgr.F00251	16736.9	20439.5	191478	84133	109667	6147.93	CE10	CE10
Eucgr.B04006	5941.68	18574.9	8753.86	1969.51	108980	5500.35	CE16
Eucgr.F00027	280642	251763	386727	340747	108677	106034	CE10	CE10	CE7
Eucgr.H05010	0	0	0	1917.68	118.32	0	GT2
Eucgr.B02816	346011	189954	259718	316190	107424	478701	CE12
Eucgr.J00647	49923.7	37991.8	126235	219798	107297	192070	GH1
Eucgr.B03950	157278	199791	165755	171759	106817	93878.1	GT20
Eucgr.K02000	125172	76665	107675	184916	106459	68157.1	CBM57
Eucgr.E04067	356393	154738	209933	187382	105898	108886	CBM57
Eucgr.K01762	138522	85647.2	96281.7	72993.7	103407	67183.9	CBM57
Eucgr.H02485	155012	106118	248764	254669	102672	95079.5	CE16
Eucgr.C00875	313639	376403	314658	305031	102042	160841	CE1
Eucgr.K02561	108249	100536	104183	113439	101971	86086.2	CE1
Eucgr.K03600	42018.1	42439.7	8798.36	103669	100165	34483	PL1
Eucgr.G02887	100645	38140.5	45152.8	247961	100090	22759.3	PL1
Eucgr.A00994	614530	864261	522766	912308	100064	106966	CE13
Eucgr.B02617	645609	841746	592092	438135	98168	182549	GT41
Eucgr.G01751	303048	158800	239634	364997	98095.3	107267	GH100
Eucgr.I02055	29919.4	28647.5	78859.1	246153	97759.6	427138	GT75
Eucgr.A01367	246012	252312	167984	226323	96418.5	81245.5	CBM20
Eucgr.E02024	34605.4	25509.5	27086.4	24691.6	255.45	0	GT8
Eucgr.A02700	123391	152134	425141	341404	95684.5	214702	GT1
Eucgr.D00621	109635	73998.1	146646	360859	93500.9	110655	GT48
Eucgr.C03053	116769	98891	127710	179166	92173	256008	GH32
Eucgr.F01332	96395.9	53561.5	75608.4	128408	91080.3	56846.1	CBM57
Eucgr.F02441	759213	1.20219e+06	970501	1.53104e+06	91044	368354	GH3
Eucgr.G02402	320367	271866	180910	206485	90899.2	78834	CE1
Eucgr.A01787	52688.4	67249.3	59047.1	81351.3	90037.2	35218.1	GT14
Eucgr.K01781	76038.4	50460.2	58755.8	146822	89768.1	58717.3	CBM57
Eucgr.H01056	162210	507915	94375.5	257207	89066.5	180716	GT41
Eucgr.G01704	857848	943805	355657	635830	563754	515354	GH2	GH35	GH35
Eucgr.G00612	199283	119836	113956	109747	88728.4	67271.1	GT1
Eucgr.K00313	539084	511683	812527	818698	87620.2	118941	GH18
Eucgr.G02327	677582	921015	865929	2.35291e+06	87250.9	527001	GH31
Eucgr.G02314	532506	528723	430914	321098	87021.4	95139.3	CE1
Eucgr.B01630	55373.2	45667.5	54540.2	45843.3	86755	160518	GT1
Eucgr.K02058	409798	197805	311381	923304	86679.5	390140	CE16
Eucgr.I01156	110130	144985	58813.9	67895.2	86058.9	42902.1	CBM57
Eucgr.B00338	164767	97894.9	157145	165269	85920.1	58105.2	GH89
Eucgr.F01314	132018	74599.1	89164.2	71113	83823.8	44760.4	CBM57
Eucgr.K01987	93685.1	62231.1	78733.4	147865	83153.1	48240.4	CBM57
Eucgr.H03555	456741	321884	625281	167298	83001.9	518226	CE10
Eucgr.C03662	40690.7	72521.1	13367.2	15546.9	574.64	1533.57	GH2	GH35
Eucgr.G01685	905.95	1961.3	15976.7	40337.9	80410.6	69552.3	CE8
Eucgr.G01775	1072.51	3231.94	2269.8	394.26	150.81	0	GH2	GH35	GH35
Eucgr.K00548	0	0	0	2592.31	0	0	GH2	GH5
Eucgr.B02364	953850	592494	1.18976e+06	491448	78530.4	88474.2	GH17
Eucgr.A02624	66544.3	70603.5	21996.2	14865.3	76907.5	135420	CE1
Eucgr.D00415	40385	16293.8	52733.8	32011.4	76719.6	61839.5	CBM57
Eucgr.I00693	295596	366043	881068	1.39344e+06	75832.5	736903	GT34
Eucgr.H04883	462449	358574	272592	260238	75431	106391	GT41
Eucgr.B02574	166241	297415	490818	250455	248814	262757	GT8
Eucgr.K01947	46386.6	23757.8	37144.8	36534.2	73493.9	228532	GT41
Eucgr.H04034	548361	623295	551687	1.22139e+06	1.01142e+08	4.47331e+06	GH19
Eucgr.C02007	306101	443228	490328	914980	72782.7	260143	GT2
Eucgr.A02111	164244	162348	153422	207884	72622.1	84679.4	GT47
Eucgr.L00941	19477.2	140962	59628.5	61863.4	0	0	GH19	GH19
Eucgr.A02503	33886.2	14853.1	34269.5	68195.6	72008.2	59113.2	GT41
Eucgr.G01214	313433	264083	306781	296831	71957.7	44727.3	CBM22	CBM22	GH10
Eucgr.F02894	445781	849300	438094	492326	71379.8	57012.7	GH109
Eucgr.A00935	24968.6	68809.7	31663.5	17277.6	71321.8	10329.3	GT1
Eucgr.L03394	8116.13	11000.5	3089.87	662.63	69931.4	35846.5	GH16
Eucgr.H03496	11793.6	16582.7	11997.2	10570.1	69192.4	13180.8	GT4
Eucgr.L03477	37277	23778.3	39618.4	19050.2	68104.8	100845	CE1
Eucgr.E01335	564531	579207	610264	734495	772525	611507	GT8
Eucgr.F00441	148275	71958.7	44024.4	20420	67965.7	4746.43	PL4
Eucgr.G02042	72470.1	56852.2	66961	136713	66929	81150.9	GT77
Eucgr.F01346	81882.4	46293.7	71862.1	58319.7	65787.2	52339.5	CBM57
Eucgr.K03496	5068.97	0	42479.8	20799.3	65785.5	52456.5	CE1
Eucgr.J01867	134405	123411	144671	157104	65404.2	36813.1	GT1
Eucgr.E00268	20494.2	12462.9	39744.5	40332.7	65197	65752	GT41
Eucgr.J03039	108489	63103.3	108067	191343	64997.7	68003.5	CE1
Eucgr.F04436	5359.99	5710.75	11518	8445.2	64972.9	28725.9	CBM57
Eucgr.A02010	109054	67235.3	77786.9	78373.9	64664.2	83354.4	GT48
Eucgr.H02642	17127.2	42199.6	110044	140440	64414.7	36331.7	GT1
Eucgr.A02709	77996.3	21563.8	168105	494491	63735.5	57901.6	GT1
Eucgr.I01613	1344920	887756	791468	373472	63719.6	46841.8	CE7
Eucgr.F00250	87747.2	135302	171490	169102	63075.4	51973.8	CE10
Eucgr.C04240	43889.1	40690.5	53679.1	68386.7	62312.3	53266.8	GT64
Eucgr.F01330	197133	157122	112675	289121	62286.4	34380.6	CBM57
Eucgr.H03958	268053	165673	524456	296598	61755.5	105119	CE1
Eucgr.H04905	36693.4	19635.6	14785.2	6271.24	61230.1	30228	CE8
Eucgr.H03181	101400	184055	222610	231711	61000.6	57696	CBM50
Eucgr.C00397	19329	6947.51	51240.7	3510.28	60861.9	41539.5	GH18	GH18
Eucgr.E00330	398696	1391826	588084	330367	60647.7	287692	GH14
Eucgr.I02080	116263	199534	280102	465910	60481.6	72937.6	CE7
Eucgr.J01276	19350.7	6177.72	9941.53	10903.2	60386.6	23875.2	GT1
Eucgr.C02203	208646	585609	87558.5	23888.9	60381.6	1347.57	GH16
Eucgr.G02674	23343.2	31180.4	31283	31851.3	60279.3	276547	CBM43
Eucgr.B00158	1569760	5562140	4615970	2576430	60011.6	33697.6	CE16
Eucgr.K03392	60811.8	125778	82063.3	182064	59622	56735.8	GH13
Eucgr.J00645	385251	447433	291705	380117	58857.4	54148.4	GH1
Eucgr.K03268	68820.8	72928.2	69038.1	143291	58748.6	140447	GT41
Eucgr.A00424	162044	108057	338401	546046	58539.6	219255	GT1
Eucgr.C04379	789243	671063	288376	246732	58485.3	722796	GT28
Eucgr.G02259	458.22	0	0	596.43	58470.1	11761.1	GT1
Eucgr.I01103	540859	1.03368e+06	1295090	1.42768e+06	58209.2	254006	GT1
Eucgr.J02382	158860	247837	117840	165028	57730.1	63728.8	CE1
Eucgr.C00378	193414	285776	191372	282334	57236.4	59557.4	CE10
Eucgr.I01697	230099	215937	188158	209551	57117.1	68225.5	GT92
Eucgr.H04827	106147	56102.2	84579.2	145752	56748.9	37625	GT61
Eucgr.L01302	352.79	0	0	0	55892.7	0	GT14
Eucgr.H01316	157857	141428	203907	303127	55828.9	78412.9	CBM43
Eucgr.D00703	138723	100220	81658.2	378055	55805.1	52623.1	GH35
Eucgr.B01284	71958.9	64419.5	56732.9	91430.8	54665.8	48220.6	GT41
Eucgr.K02563	61667.6	59950.3	77865.2	56944.2	54612	56319.7	CE1
Eucgr.K01771	70306.2	42612.1	43099.7	59651.7	54464.3	35247.8	CBM57
Eucgr.J01388	195105	739204	373801	220422	53989.5	121356	CBM57	CBM57
Eucgr.F01312	91962.5	47341.9	43968.6	96500.2	53420.7	24753.7	CBM57
Eucgr.L02927	14068.6	31576.8	21957.5	74448.3	52183.6	58279.1	GH35
Eucgr.B00136	198	0	0	2195.79	51964.1	0	GH1
Eucgr.F03957	145102	594645	100711	107206	51191.1	0	GT9
Eucgr.B03798	98011.5	198959	140615	273176	50570.8	264264	CE10
Eucgr.F03869	47076.8	85280.6	141145	179399	49245.1	72217	GT41
Eucgr.K00311	42980.6	121411	64522.8	47397.4	49059.2	8929.5	GH18
Eucgr.B02287	300048	331950	292389	226749	48070.1	46355.3	GH3
Eucgr.B02744	130794	168374	172904	368922	47638.4	177393	GT1	GT1
Eucgr.A02308	102436	207137	38254	19671	47537.2	55502.9	GT1
Eucgr.F01343	70117.3	40336.3	52186.7	192053	47066.1	22782.1	CBM57
Eucgr.C03170	172048	162013	159117	371889	47018.8	565114	CE1
Eucgr.A01725	24016.3	17740.8	10611.5	32813.8	46400.9	12739.5	GT31
Eucgr.C00390	8670.57	8853.69	6433.1	11414.6	45948.1	13063.2	GH18
Eucgr.A02238	101113	286494	109311	146273	45511.5	55798.3	GT1
Eucgr.K00941	51018.6	94549.1	81612.2	151937	44877.7	64093.2	GT41
Eucgr.E02839	260391	215390	291907	316247	44654.6	76013.2	CBM57
Eucgr.J02121	26609.4	55636.7	82854	45767.8	44447.1	55394.8	GT47
Eucgr.A01566	79569.7	24333	33832.3	57715.6	44224.2	33086	GT30
Eucgr.A01928	51124.1	26823.9	30625.4	18583.2	44119.1	52382.6	GH35
Eucgr.B00636	78967.4	146515	144176	121026	74017.4	87875.3	GT8
Eucgr.E00909	397696	217994	266302	69239.8	43550.6	83221.4	GH62
Eucgr.K01759	60135.3	44057.1	52316.9	140236	43516.2	35202.9	CBM57
Eucgr.H04944	279327	867437	222557	322113	43397.9	92911.9	CE8
Eucgr.B03207	73956.2	41587.4	39147.5	57842.9	43289.3	187969	GT41
Eucgr.E02674	14670.8	44534.3	27233.6	30597.9	43265.8	18421.7	CE16
Eucgr.J02635	0	0	0	0	43168.6	0	CE10
Eucgr.C00394	82923.7	58549.1	59064.5	15107.1	42869.3	10754.5	GH18
Eucgr.I01727	99999.5	67616	59645.1	142581	42793.2	42820	CE16
Eucgr.A01931	137443	140429	106766	42138.6	42593.5	11023.9	GT20
Eucgr.K02355	47459.3	26622.9	114088	117661	42342.6	120055	GT1	GT1
Eucgr.D01203	65939.1	63698.4	313122	222606	42277.9	7070.23	GT77
Eucgr.C01979	1158.48	3804.87	1236.54	0	7547.97	1937.77	GH18	GH18
Eucgr.F01357	64708.1	36678.5	47259.8	145534	41568.6	21109.4	CBM57
Eucgr.B00940	31516.2	8201.29	28284	48821	41329.5	28757.7	GT68
Eucgr.A02888	1.30901e+06	1.18775e+06	371057	318535	40427.7	96598	GH32
Eucgr.A00950	61609.2	76953.2	89709.1	90049.1	40363.1	754346	CBM43
Eucgr.H02786	29335.8	28520.2	9416.02	11056.3	40164.3	2921.82	CE8
Eucgr.F04441	5093.21	4297.31	8035.89	7435.93	40001.8	46488	CBM57
Eucgr.B01829	104203	100434	118000	208875	39968.4	493029	CE13
Eucgr.D00738	101294	216528	191338	85908.3	39790.4	65909.8	GT47
Eucgr.J00646	273973	482786	281913	381620	39498.7	24103.8	GH1
Eucgr.C00384	271448	278343	217490	71590.8	39237.1	2682.44	GH18
Eucgr.D01439	83963.4	124393	144735	70050.1	38971.6	342318	CBM43
Eucgr.E00090	113427	93424.5	207591	88668.5	38186.9	120247	GH18
Eucgr.F01661	91294	165272	62784.2	107095	37611.8	2301.94	GH100
Eucgr.A01611	16796.4	33681.1	26988.3	15095.6	37157.5	7192.33	GT1
Eucgr.B02813	109857	94015	121017	75262	36851.3	202917	CE12
Eucgr.C03721	7485.98	11229.4	9158.65	46345.1	36817.8	11182.9	CE8
Eucgr.E02843	76810.4	86552.1	95810.7	9474.22	36723.1	23283.9	CBM57
Eucgr.K00211	52733.5	85224.8	175525	168444	36639.4	2341.55	CBM50
Eucgr.A02850	1.2007e+06	2.42736e+06	3.08596e+06	3546050	36189.9	33444.9	CE10
Eucgr.C00833	322.94	1197.77	21376.2	17491.3	35814.3	218928	GT1
Eucgr.F04443	36458.1	25364.9	26854.6	34325.4	35585.3	31916.7	CBM57
Eucgr.E03847	109450	46339.6	172661	123587	2938.16	7591.99	GT2
Eucgr.F01359	51568.8	35137.1	31774.7	145186	35366	25633.7	CBM57
Eucgr.G01055	41196.4	20552.6	43284.8	61275.1	34538.6	21881.8	CBM57
Eucgr.J02132	5310.82	7904.2	2697.49	641.47	34536.6	10805.5	PL1	PL1
Eucgr.I02285	244032	58515.6	126919	77576.9	34429.9	10981.8	CE16
Eucgr.E02977	527.81	0	1193.01	589.7	34412	50716	GT1
Eucgr.J02687	67156.2	14477	75096.8	74653.3	33914.9	134848	CBM57
Eucgr.F00438	131110	93201.9	39757.5	41139.7	33742.4	24700.7	PL4
Eucgr.H00126	169508	237999	303935	255180	33381.8	88369.9	GT41
Eucgr.H05057	44321.1	23396.4	31712.6	56870	33325.8	8262.59	CE16
Eucgr.J01864	7582.93	8011.99	11397.6	34627.9	32914.6	42730.2	GT1
Eucgr.C03201	8798.15	8604.77	8187.81	32568.5	32633.5	11348.5	GT4
Eucgr.H04934	125307	30787.9	56010.6	101324	32520.2	71716.5	GT41
Eucgr.A01503	1818275	2725270	974091	902487	32172.3	43229.5	CE1
Eucgr.C01977	1857.68	2922.28	2425.57	2655.11	1471.78	0	GH18	GH18
Eucgr.L01476	42374.1	21707.4	11197.4	1554.75	31059.8	24883.4	GH20
Eucgr.J01875	53791.6	99329.1	128255	297671	31027.7	76949.6	GT1
Eucgr.L02893	11086.9	4864.97	15810.5	3561.4	30899.8	9566.47	GH1
Eucgr.C01978	1663.9	859.24	637.01	2579.45	621.44	0	GH18	GH18
Eucgr.F01307	174800	417766	287630	90147.8	30538.5	12200.9	CBM57
Eucgr.F04440	27888.2	22119.9	27114.5	16741.5	30384.6	17216.8	CBM57
Eucgr.H00825	1.98875e+07	3.43515e+06	34764000	2.11529e+07	30315.7	1670.6	CE16
Eucgr.H03554	691829	991565	944701	1.99307e+06	30128.7	210606	CE10
Eucgr.L00583	33172.2	55475.9	87022.9	53686.6	30073.8	39872.9	GT13
Eucgr.H01110	448155	193785	608221	718878	29918.6	44834.6	CE10	CE1
Eucgr.B01596	1263209	1.74865e+06	8.97172e+06	2.69741e+06	29900.1	282872	GH16
Eucgr.B02365	109593	97438.5	112835	149023	29428.3	79334.2	GH17
Eucgr.G02439	48669.9	223217	80231.2	123848	29187.7	18567.9	GT1
Eucgr.F03295	3722.68	8626.93	6102.05	10138.4	29133.9	37616.5	GT1
Eucgr.C00399	10100.2	4776.77	12456.7	16890.7	28872.8	18305.6	GH18
Eucgr.F01310	54128.7	17655.6	28725.4	147784	28387.9	22815.3	CBM57
Eucgr.J00871	36653.7	58675.1	56216.7	113793	28048	287602	CBM57	CBM57
Eucgr.J02455	320822	176312	245785	383531	27970.8	16507.8	GH38
Eucgr.K01350	190886	300089	122000	290319	27951.7	25525.7	GT1
Eucgr.G01414	457.2	0	570.37	0	27771	9631.63	GT1
Eucgr.E00005	39170.1	36468.5	38386	45525.6	27604	45053	GT41
Eucgr.H00997	2474.95	6695.93	13548.4	7717.37	27569.6	13357.6	GH36
Eucgr.K03603	10905.6	6992.24	58034.9	63064.5	27368.4	20203.6	GT41
Eucgr.C01013	55304.5	44469.9	58175.1	161767	27298.2	31785.1	GT47
Eucgr.D01868	13096.9	54424.9	10036.5	32412	27017.9	14958.5	GT90
Eucgr.J01480	93042.1	103159	263013	38890.8	26796	63580.6	CBM57	CBM57
Eucgr.E00225	10708.8	50611.8	39609.4	69192.1	26405.4	119650	GH16
Eucgr.I02142	639366	162138	324493	209533	26111	72354.7	CE16
Eucgr.H00616	89727.5	79615.1	92292.7	256371	25958.7	138180	GT77
Eucgr.C01666	472.5	681.39	1355.26	342.06	261.31	0	GH18	GH18
Eucgr.F02254	9637.48	11506.2	57545.1	146383	25772	291974	CE1
Eucgr.H00622	26298.2	24328.6	16927	23446.2	25645.8	18329.3	GT41
Eucgr.H00884	144423	546172	274299	269275	25474	45377.1	PL22	PL22
Eucgr.G00650	17194.5	12842	17888.8	218600	25168	3101.57	GH3
Eucgr.H00221	97876.8	87481.4	67858.3	123840	24865.5	25772	CE10
Eucgr.F03681	1186.71	690.95	0	497.99	2737.66	1517.12	GT2
Eucgr.E01245	86449.9	147505	97332.1	161524	24407.1	26382.8	GT1
Eucgr.H02260	87983.6	158314	134630	91681.6	24365.4	41088.3	CE10
Eucgr.F04177	12467.1	5575.63	8724.28	14429.3	24112.8	58108.2	CBM57
Eucgr.C01669	0	0	0	0	0	0	GH18	GH18
Eucgr.H04767	451964	467570	685285	563852	23013.2	74978.8	CE1
Eucgr.E03319	37246.4	91635.5	11103.2	59945.6	23009.1	19442.3	CE9	CE9
Eucgr.F01298	12646.4	18417.5	17811	10930.1	22648.9	16095.2	GT47
Eucgr.G01495	82510.6	154973	168268	174793	22627.3	131968	CE10	CE10
Eucgr.K02430	5327.04	1373.45	8512.49	4878.69	22489.5	3011.7	CE8	CE8
Eucgr.H00446	99639	143092	115400	118975	22484	23435.6	GT1
Eucgr.C02925	111219	154658	119475	260728	22430	142193	GT47
Eucgr.B00860	632070	436425	419146	372063	22368.1	128226	GH1
Eucgr.K01964	21971.7	39395.4	34133	55392.4	22215.6	6424.98	GH31
Eucgr.F00995	86721.6	81175.3	46193.6	182288	5863770	103700	GT8
Eucgr.I00512	43166.4	52272.2	55201.1	97157.3	21941.1	23175.9	GT1
Eucgr.K03505	6838.76	1437.7	5443.31	17167.9	21891.8	23442.8	GT4
Eucgr.L00875	17321.7	3602.84	10443.6	17125	21742.6	64326.5	GT41
Eucgr.A01817	57670	66432.2	87763	94886.3	21659.2	20006.3	GT48
Eucgr.E02359	72037.7	91937.1	98114.8	95333.4	21360.8	435642	CBM43
Eucgr.G03010	698446	944047	563406	649783	20813.2	43626.6	GT1
Eucgr.A02689	49579.2	143074	135801	213772	20611.1	5524.18	GT1	GT1
Eucgr.A02710	5286.22	1635.79	10435.8	30033.8	20580	8912.13	GT1
Eucgr.G02700	242536	141315	311021	42812.7	20526.3	1201.6	CE16
Eucgr.B01035	42855.4	8384.54	32899.6	34295.5	20433.5	13390.4	GT68
Eucgr.J01868	27978.5	53082.3	40031.4	26284	20362.3	13000.1	GT1
Eucgr.F00745	6622.94	4404.14	17273.1	48035.4	20212.8	23851.2	CE16
Eucgr.H01970	74637.7	136484	103977	169991	20208.9	8165.77	CE16
Eucgr.L02707	3582.39	1586.15	1716.2	4259.81	19938.3	4544.89	GH36
Eucgr.L00994	0	0	598.2	299.91	19150.6	0	GT1
Eucgr.L02715	22293.3	23573.9	40437.8	91228.4	19112.1	24915.3	GT41
Eucgr.L00581	35228.7	16691.5	68586	1005.47	18942.7	10255.2	GT13
Eucgr.G01728	216192	164840	204450	867233	18902.8	26215.2	GH9
Eucgr.C01022	53963.3	34758.8	52588.1	42348.2	18812.6	81125.2	GT1
Eucgr.H00279	25340.8	14375.3	39110	14415	18618.4	5135.06	GT1
Eucgr.K02875	61037.2	32907.3	46727.6	130841	18617.5	81349.2	GT1
Eucgr.A02008	17685.2	14815.6	15932	15091	18439.1	6674.85	GT48
Eucgr.G00651	5716.08	12738.8	6803.26	68772.1	18257.8	10889.9	GH3
Eucgr.F02252	325955	161957	201547	248910	18256	36954.4	GT41
Eucgr.J02632	356.79	994.58	0	364.39	18111.8	0	CE10
Eucgr.L00817	41902.4	43600.5	38391.8	26494.1	17969.7	5383.78	CE16
Eucgr.J01390	24216.3	45987.3	62759.4	56287.3	17957.9	116366	CBM57	CBM57
Eucgr.E02844	76334.2	48066.2	50858.5	52332.9	17716.6	14456	CBM57
Eucgr.A02362	50138.6	113919	81432.3	155941	17677	62215.3	CBM16
Eucgr.E00425	2959820	1.21827e+06	336238	428462	17608	80168.5	CE8
Eucgr.F01010	12123.6	11928.5	16259	16886.3	17515	9398.33	GT4
Eucgr.K00135	106399	63664.6	107189	192443	17378.6	59421.9	GT64
Eucgr.G01959	359769	323348	474283	267276	17206.4	34143.8	CE16
Eucgr.B00655	44923.9	65948.4	97614.5	13633.5	17086.7	26883.9	GT1
Eucgr.K03589	7.39134e+06	43112000	18600000	2.21488e+07	16827.2	3324.53	CE16
Eucgr.C01980	0	0	0	0	0	0	GH18	GH18
Eucgr.K01952	156396	115435	170736	59020.7	16523.8	28879.4	GH31
Eucgr.L00614	0	0	0	0	0	0	GH18	GH18
Eucgr.J01869	1706300	3692520	2158440	2.03159e+06	16086.6	11155	GT1
Eucgr.H04033	33919.8	56456.3	380136	152826	16044.3	152544	GH3
Eucgr.L02807	0	0	0	16476.5	1980.08	14265.5	GH17	GH17
Eucgr.E02673	21565.6	30565.9	24876.8	32936.5	15817	13723.5	CE16
Eucgr.F04437	8610.07	4664.99	6243.99	12698.3	15798	7570	CBM57
Eucgr.C00396	75728.2	74611.8	98851.3	37015.4	15745.3	8080.02	GH18
Eucgr.I02656	5223.94	15008.7	7483.83	6648.09	15705.8	16187.8	GT1
Eucgr.L02208	27449.7	32990.5	34816.5	43479.2	15655.4	28769.1	CE10
Eucgr.I02150	6644.84	1681.6	3396.46	12260.4	15630	18959.8	CE16
Eucgr.B01468	154434	148524	79544.4	40897	15557.1	10205.1	CBM57
Eucgr.H02879	1109746	2651680	1.13824e+06	1.19274e+06	1.08412e+06	546101	GH14	GH14
Eucgr.C03573	2252.85	0	0	1963.27	15298	15943.9	CBM50
Eucgr.L02651	25901.2	34334.1	33198.2	21978.7	15218.3	25535.1	CE1
Eucgr.I00778	39946.2	126543	58976.2	386398	15193.5	36372.7	CBM57	CBM57
Eucgr.A02694	235719	401283	409543	448942	14981.6	18004.1	GT1	GT1
Eucgr.I01833	134790	318429	250121	560092	14654.1	28222	GT2
Eucgr.K01743	20916.3	10385.5	13986.5	28225.8	14353	10166.1	CBM57
Eucgr.L01241	2059.82	976.61	804.14	2320.32	14352.6	3384.49	GT1
Eucgr.E03117	11349.4	33521.5	3853.85	19818.3	14339.6	9927.55	CE9
Eucgr.I02152	20465.6	6832.1	63368.6	49784.4	14106.1	12235.5	CE16
Eucgr.J01640	82861.2	176779	101331	152191	13787.6	126405	GT4
Eucgr.J01873	68335.3	84256.6	46756.6	36836.8	13785.1	2260.55	GT1
Eucgr.E03691	811.85	0	0	0	13732.5	0	CBM50
Eucgr.A01606	50113.7	38603.9	47287	227402	13522.7	4872.87	GT1
Eucgr.F01353	91451.3	224605	175181	30936.7	13437.4	1633.46	CBM57
Eucgr.F02347	3337860	2.72458e+06	2.13376e+06	1.10507e+06	16700.6	55857.8	GH13	GH13
Eucgr.K01957	56371.3	59399.8	67290.6	79572.2	13251.4	5343.62	GH31
Eucgr.D00409	605344	433872	376358	203901	12957.2	6015.11	CE16
Eucgr.I01325	22854.7	45368.4	80047.3	82247.2	12921	272653	GH9
Eucgr.F02349	2.58498e+06	2478190	1.79673e+06	1.1328e+06	11236.8	17200.5	GH13	GH13
Eucgr.L03642	7959.24	6106.93	17526	7643.1	12745.1	0	GT1
Eucgr.C00239	444247	761861	395621	615183	12675.1	3453.97	GT41
Eucgr.C02767	118594	110005	157232	61412.7	12672.5	112582	CBM57
Eucgr.G02828	194018	469915	705049	497379	12658.1	94170.9	CE7
Eucgr.I01162	44606	63607.6	44662.2	39877.4	12499	35734.6	CE10
Eucgr.K01724	10698	18243.8	11195	17645.5	12471	9807.87	CBM57
Eucgr.F01306	228148	127029	175317	148664	12455.3	17852.5	CBM57
Eucgr.F02295	3252.9	2709.05	1473.89	11430.9	12413.6	0	CE6
Eucgr.B03272	482972	329997	440721	338515	12361.3	142744	CE16
Eucgr.A01500	26319.6	47915.7	10337.6	168630	12333.8	10687.9	CE1
Eucgr.F03293	2423.95	4177.56	1300.19	3627	12275.5	9755.15	GT1
Eucgr.A02035	5.69459e+06	3.55956e+06	6.87158e+06	7.84566e+06	12245.2	44149.3	PL10
Eucgr.E03236	339200	677699	908836	2.22441e+06	12210.2	11573.8	GT1
Eucgr.J01482	67750.8	199619	108314	61555	11992.6	32895.9	CBM57	CBM57
Eucgr.H02855	152708	14146.2	206949	142002	11974.1	11007	GH1
Eucgr.B03904	76008	197261	375155	128385	11915.8	8470.97	CE16
Eucgr.F03488	2062.25	697.61	5378.48	13552.2	11714.6	2533.86	GT61
Eucgr.F02959	92855	203007	88707.9	79932.8	11597.6	30026.2	CBM50
Eucgr.A02314	20831.9	60578.4	50673.4	46307.1	11527.5	24526.4	GT1
Eucgr.K02313	135073	214945	132181	104648	11373.8	9068.37	CBM50
Eucgr.K03501	1987.08	0	4493.6	4095.21	11358.2	101199	CE1
Eucgr.A00934	46590.8	284331	109993	197074	11301.9	12415	GT1
Eucgr.I00501	247817	371188	273700	400144	11290.1	37843.9	CE1
Eucgr.F01554	359380	269905	272194	269745	505237	213542	GH123	GH123
Eucgr.J01493	35631.3	58072	65672	44457.5	11080.1	18252.4	CBM57	CBM57
Eucgr.H02673	89029.6	98241.9	145553	409800	11063.7	83191.3	GT47
Eucgr.C01016	572.77	741.4	0	717.13	10958.9	877.6	GT1
Eucgr.H03823	14364.4	2320.79	5834.33	19426	10956.1	16401.3	GT61
Eucgr.F04214	16433.1	16010.5	22430.5	33819.6	10863	16583.2	GT41
Eucgr.F04386	17521.5	9694.17	2273.28	52811	10827.5	15034.2	GT66
Eucgr.L03587	4514.95	4032.96	16207.3	41807.4	10810.2	20572.3	CE16
Eucgr.D00095	108498	203228	157808	115035	10765.3	10883	GT1
Eucgr.K03605	2385.73	2825.24	10561	32988.3	10668.4	10469.9	GT41
Eucgr.I02271	1058363	49518.5	6.55017e+07	1.04236e+07	10505.5	5652.43	GH19
Eucgr.J00973	79220.9	43229.8	176203	464424	10494.2	5310.5	GT1
Eucgr.L03478	42520.4	55480.7	82861.9	230014	10305.5	8112.94	GH18
Eucgr.J01968	252.95	0	0	0	10289.6	0	GT1
Eucgr.H04410	372765	198859	260966	208945	10245.2	41713.3	CE7
Eucgr.J01047	3350.05	20544	15147.5	8475.47	10146.5	12112.9	CE10
Eucgr.A02712	8318.4	5324.88	26147.7	74409.1	10073.4	13691.6	GT1
Eucgr.J01489	17124.1	43730.9	32647	35689.9	9604.97	19761.3	CBM57
Eucgr.F03876	489154	777986	385022	497235	9521.09	6958.77	CBM53
Eucgr.J02105	5616.93	2192.96	21878.9	116258	9502.23	13264.2	GH18
Eucgr.B00649	13256.2	28523.4	25801.7	5965.9	9489.08	16883.8	GT1
Eucgr.A01605	4517.53	12317.7	5998.16	48531.2	9449.1	5298.4	GT1
Eucgr.B03993	364872	223418	585585	415805	9381.87	3670.81	GT1
Eucgr.K01950	39249.5	28608.9	43368	29884.8	9300.59	9568.27	GH31
Eucgr.D00622	14767	8385.46	9111.09	31113.8	9202.71	9412.9	GT48
Eucgr.A01827	3797.63	1465.62	4147.43	6443.23	9161.92	1799.56	GT48
Eucgr.A01320	956792	2.58677e+06	412661	253115	9144.27	7016.23	GT41
Eucgr.B02163	5007450	22427200	6.63152e+06	1.30914e+07	9089.05	862.87	CE16
Eucgr.F04056	15042.8	11193.8	11130	29017.3	9085.22	27493.3	GH17
Eucgr.H00277	13473.3	6364.29	74832	274222	9039.1	692.11	GT1	GT1
Eucgr.B00513	6983.78	47110.5	23083.8	31816	8987.64	7346.35	CE16
Eucgr.H04042	344764	353810	305728	435732	8921.47	5671.51	GT41	GT41
Eucgr.H00697	3009.19	4373.64	9555.19	47972.7	8907.19	28810.8	GT1
Eucgr.I00509	11251.9	9100.15	12589.9	20765.1	8859.81	15251.6	CE1
Eucgr.E03234	2670.31	3147.31	13948.5	19707.3	8832.17	6634.7	GT1
Eucgr.I01588	6595.05	2430.22	4156.68	7505.66	8830.65	6285.94	CE1
Eucgr.K00308	25841.6	31220.4	26661.1	25175.4	8793.78	3596.08	GH18
Eucgr.H00261	205938	190985	399100	1.41298e+06	8732.78	6928.99	GT1
Eucgr.B03994	5465.25	3555.83	9771.31	13891.7	8671.76	5091	GT1
Eucgr.D02388	26317.9	3645.23	7863.93	20754.4	8634.9	28692.5	GH100
Eucgr.E03116	17964	41488.8	3234.92	7358.14	8594.68	8709.76	CE9
Eucgr.G02458	446220	806925	521670	546878	8593.97	2587.07	GH1
Eucgr.J00976	61008.1	60730.8	121287	175711	8445.76	4884.67	GT1
Eucgr.F01308	19370.5	9978.4	8894.25	6359.9	8412.91	5873.23	CBM57
Eucgr.A02703	17517.9	9300.77	29328.6	5740.86	8384.88	11960.9	GT1	GT1
Eucgr.H01552	11339.3	11213.3	4290.42	4764.45	8381.88	5336.93	GT24
Eucgr.G02484	285030	332694	396677	904894	42046.4	181548	GH117	GH32
Eucgr.I01067	9439.83	16316.3	2867.52	1046.99	8219.05	3660.41	GH3
Eucgr.F00478	277493	661163	387188	532367	8205.66	20789	CE1
Eucgr.A01997	44793.3	30731.7	29637.2	52615.6	8047.15	11120.7	GT48
Eucgr.E02842	60994.6	54550.3	61075	32619.8	7991.54	9442.46	CBM57
Eucgr.J01015	33987.6	87832.7	37320.1	54720.3	7931.85	12695.7	GT1
Eucgr.J01490	36186.8	65008	44501.9	48250.9	7925.34	17049.7	CBM57
Eucgr.A02695	1048002	1656530	1.13768e+06	1209492	7748.93	3056.31	GT1	GT1
Eucgr.C01648	1307.18	8159.86	531.83	598.16	7654.44	4229.47	GT1
Eucgr.F02050	56103.2	62560.9	68450.2	428128	7550.38	5548.22	PL1
Eucgr.G02723	454079	777526	422917	605241	12862.8	81828.1	GH117	GH43	GT64
Eucgr.B02513	129.13	342.11	0	2112.58	7479.89	802.51	GT2
Eucgr.K01959	1796.64	0	1479.61	16077.5	7398.45	0	GH31
Eucgr.B03275	48290.1	66732	110923	149113	7356.67	36297	CE16
Eucgr.H02464	256.57	0	0	0	7348.31	886.08	GH5
Eucgr.L01660	0	0	0	0	7285.24	1377.32	GT1
Eucgr.K01729	8461.93	10451.1	6799.83	18277.7	7233.66	9364.78	CBM57
Eucgr.C01473	6232.35	12840.3	9574.24	10026.7	7214.9	42656.5	GH17
Eucgr.H00188	212078	350181	413133	199929	567402	663353	GT2
Eucgr.E00821	1.26049e+06	1.42067e+06	1.40342e+06	2.57597e+06	62343.6	131643	GT2
Eucgr.B03205	13444.6	89040.3	19039.7	87545.3	867.57	1019.31	GH117	GH32	GH43
Eucgr.A01823	923316	978158	716978	649583	3.29433e+06	719891	GH113	GH5
Eucgr.G01660	67211.9	21781.8	68534.3	28975.9	7129.44	0	CE1
Eucgr.B02292	7847.46	11575.9	34942.2	92271.5	7035.07	10053.2	GT1
Eucgr.J01863	4127.73	2220.61	9633.6	46185.7	7014.6	15534.3	GT1
Eucgr.E02867	5.25789e+06	1.46782e+06	2.62905e+06	434604	6959.12	0	CE16
Eucgr.I00752	28182.2	38163.2	37022.5	58234.9	6888.41	20317.1	CBM57
Eucgr.I00448	6905.41	8106.9	15045.3	15729.6	6875.63	0	GT1
Eucgr.H02448	273720	437960	679567	2.23533e+06	6852.41	26184	PL1
Eucgr.G00331	0	0	0	0	6791.68	0	GH31
Eucgr.D01675	178851	211063	113357	263957	6788.79	21699.8	GH9
Eucgr.H00071	2016.84	614.42	1312.54	6770.42	6773.88	1299.27	GH1
Eucgr.J02106	50179.9	105173	308321	711234	6753.14	0	GH18
Eucgr.J00603	1590.88	1951.47	4793.03	0	6748.71	0	GH3
Eucgr.B02812	220018	137216	146526	220856	6729.16	32384.2	CE12
Eucgr.G00652	1027.05	2890.37	680.49	3999.91	6653.7	0	GH3
Eucgr.B03996	240732	126353	347207	291754	6633.53	4172.39	GT1
Eucgr.K01068	49625.9	9879.33	14434.9	42968.4	6623.94	18102.6	GT61
Eucgr.B01453	863983	601890	618508	973116	3320160	1.70321e+06	GH1	GH1
Eucgr.D00523	532.14	0	1016.18	136998	6574.18	0	CE16
Eucgr.I01115	8548.74	22258.9	14803.9	14000.5	6553.84	11018	GT1
Eucgr.E04345	8725.46	14592.7	8995.27	47179.1	6472.45	10151	GT41
Eucgr.G02302	248169	254966	272622	81228.6	6415.81	22976	GT14
Eucgr.L01537	75705	45165.9	48797.4	64966.1	6240.92	3629.51	GH38
Eucgr.F03394	28786.1	15218	18284.5	36856.2	175530	55531.8	GH1	GH1
Eucgr.B03287	24205	22097.3	31646.3	73411.4	6232.13	3970.73	GT77
Eucgr.C00760	26074.3	340421	8716.39	48984.4	6151.75	39560.3	CE8
Eucgr.H02667	21484	24476.1	33727	73465.5	6138.64	19770.5	GT47
Eucgr.E02976	0	0	0	0	5979.47	22134.9	GT1
Eucgr.H00186	2327.18	0	1794.56	1371.72	4633	1162.83	GT2
Eucgr.L02920	118538	456754	180857	424437	5842.91	28189.3	CE10
Eucgr.E03233	42122.6	42202.1	102098	107730	5787.11	9399	GT1
Eucgr.J01378	404616	403407	344309	164532	618872	281468	GT8
Eucgr.I02326	16737.8	45536.2	1406.16	18430.7	5711.13	3921.84	CE16
Eucgr.K02305	53729.4	41827.1	73493.3	59013.4	5678.5	105862	GT4
Eucgr.K02336	1158.32	1013.12	0	3467.42	5660.65	0	PL1	PL1
Eucgr.C00389	223291	213611	171778	16162	5609.7	3885.38	GH18
Eucgr.A00999	30770.9	8949.61	50528	31921.3	5594.74	0	GH19
Eucgr.B00325	15842.5	10816.1	17063.9	26051	5574.03	29202.3	GT41
Eucgr.J01484	14003.4	23869.2	26790	27570	5520.12	7984.8	CBM57	CBM57
Eucgr.G02617	4693.27	1933.98	0	957.97	5447.17	2441.1	GH27
Eucgr.E04103	72184.1	39295.6	91770.9	105521	148910	107850	GH1	GH1	GH1
Eucgr.A00938	5866.12	6207.22	25511.2	73392.9	5359.17	5873.06	GT1
Eucgr.I01979	570355	522276	499791	517897	2.09167e+06	700773	GT8
Eucgr.B00321	28770.6	17919.4	20247.8	46423.4	5142.78	26266.1	GT41
Eucgr.H01369	6208.6	2090.49	2449.38	17537.9	5115.87	1225.29	CBM50
Eucgr.A01734	48162.2	139091	25933.3	29037.4	5113.36	10861.5	GH14
Eucgr.F00489	263947	131105	303937	137966	5084.72	7949.96	GH5
Eucgr.K01954	42667.9	32264.2	45311.5	55251.4	5031.01	14365.5	GH31
Eucgr.A02711	7571.27	2956.69	16019.7	49059.4	5024.21	3147.83	GT1
Eucgr.A01962	1.20369e+06	1.11419e+06	1.01378e+06	684433	236420	107580	GT8
Eucgr.A00510	0	0	0	0	4926.73	0	GT32	GT32
Eucgr.H04048	2444.27	3808	5343.94	7819.01	4920.5	0	CE8
Eucgr.A01085	3.88195e+06	15932560	8615280	7.58353e+06	4914.43	850.76	CE16
Eucgr.L03168	1.60921e+06	2939850	2.93103e+06	983424	4891.46	0	CE16
Eucgr.G01209	9136.37	987.33	19278.7	22177.8	4847.72	717.31	GH10
Eucgr.J02459	192935	509701	122322	237162	4824.95	2346.92	GH38
Eucgr.I00754	18226.7	55471.9	39995.9	78161	4808.42	9178.79	CBM57
Eucgr.F03090	1.84868e+06	6.27545e+06	3945700	4.29677e+06	4766.87	0	CE16
Eucgr.G01469	2.18103e+06	2.56993e+06	2554000	1.42071e+06	4759.46	849.35	CE10
Eucgr.B00411	50696.7	34615.3	105407	30447.9	4756.33	713.62	GT1
Eucgr.J00809	33244.7	90774.8	79975.6	260991	4725.51	1552.79	GT1
Eucgr.D00963	1458330	1505170	987698	1.36579e+06	1346942	1048643	GT8
Eucgr.I01796	233350	181978	386936	556120	4671.33	33038.7	CE16
Eucgr.B03578	37579.3	57731.7	29879.8	79526.3	4669.09	10452	GT47
Eucgr.E00820	48159.8	62157.2	101651	186209	323.09	6152.17	GT2
Eucgr.E00168	237716	394696	242660	357005	4627.7	51557.1	GT90
Eucgr.A01084	1.30532e+06	8.53347e+06	5617240	4.01846e+06	4569.45	0	CE16
Eucgr.H00443	83296.4	261298	32637.6	27099.3	4552.47	3241.54	GT1
Eucgr.K00916	25667.5	31949.8	35539.1	34603.8	25817.8	63569.5	GH1	GH1
Eucgr.C00102	40548.8	12751.6	20555.2	100655	4456.88	1283.93	GH47
Eucgr.F00244	8306.65	12528.3	15813.3	4890.53	4286.65	52537.1	CE10
Eucgr.D00533	3899430	3.23931e+06	3577570	2.79113e+06	4215.65	943.01	CE16
Eucgr.J01051	868.01	5061.61	4127.86	3112	4210.58	940.31	CE10	CE10
Eucgr.E03232	3919.64	3207.91	7659.3	24698	4208.74	1495.4	GT1
Eucgr.A00919	561.49	621.95	0	2796.28	4207.47	48583.5	GT1
Eucgr.I01617	53051	29807.9	33487.3	16075.9	4183.06	4367.31	CE1
Eucgr.G02541	0	0	0	0	4077.72	0	PL1	PL1
Eucgr.H02446	53857.7	158155	189983	134202	4069.88	3611.27	GT1	GT1
Eucgr.C00878	16574.2	14378.3	27639	28302.7	3928.76	7225.7	CE1
Eucgr.E00163	0	0	0	2198.32	3917.33	0	GT90
Eucgr.B01494	112036	123722	113315	141837	318513	130817	GT8
Eucgr.H01252	0	0	0	0	3766.19	0	GT1
Eucgr.J01459	167710	27401.2	57831.2	49587.4	3352.26	4782.78	GH1	GH1
Eucgr.G02694	191890	567923	486086	461847	3722.32	4373.78	CE1
Eucgr.J01009	33469.2	7482.31	12622.9	48299.3	3712.24	0	GT1
Eucgr.F01302	45475.4	40926.6	41470.7	35082.8	3702.08	6742.3	CBM57
Eucgr.A02742	4472.58	673.48	1644.43	1009.2	3653.38	823.78	GH28
Eucgr.B03661	29081.9	2052.26	22890.2	1454.33	2392.14	3392.9	GH1	GH1
Eucgr.J01487	20969.5	46636.9	35026.9	30913.5	3632.68	10587	CBM57	CBM57
Eucgr.I01650	4213.67	6561	3228.15	10973	3629.25	4848.4	CBM16
Eucgr.F00342	0	0	0	0	3616.2	0	GT1
Eucgr.K02353	646491	614783	846468	1.2984e+06	3607.41	8367.26	GT1	GT1
Eucgr.A02740	239.99	2885	0	6390.85	3603.49	0	GH28
Eucgr.H02458	1201.94	636.76	0	1359.99	3565.41	0	GH5
Eucgr.B02295	11177.8	18706.8	5168.69	19772.4	3560.84	0	GT4
Eucgr.L02199	32301.1	23126.4	35792.6	36192.1	3555.54	1845.68	GH31
Eucgr.I01120	11415.7	19111.7	27359.8	3218.54	3539.21	1341.77	GT1
Eucgr.G01677	3090740	1.5315e+06	2353520	245209	3382.58	0	CE1
Eucgr.G03404	97473.1	11044.8	40417.4	61429	1150.04	4078.96	GH1	GH1
Eucgr.G01909	40764.8	63012	27924.8	71619.4	3315.17	45467.4	GH16
Eucgr.K02989	450.86	847.73	3923.17	3245.6	3303.94	1996.27	GT32	GT32
Eucgr.A00881	453451	434347	429716	513519	715886	684045	GT8
Eucgr.K01076	5705.18	24482.9	0	38687.9	3209.05	0	GT1
Eucgr.K02477	7006.25	9592.7	19520.2	77698.2	3201.29	0	CE16
Eucgr.G03014	136237	146472	128576	120014	3186.77	3243.16	GT1
Eucgr.H02732	7964.39	46443	12700.7	50469.4	3151.98	16536.8	GT1
Eucgr.I00756	6777.14	10634.2	20350.5	17046.4	3066.66	4662.46	CBM57
Eucgr.F04434	51675.5	36381.7	41471.1	77678.6	3032.35	2326.84	CBM57
Eucgr.B02537	10681.4	11548.1	7815.9	1932.82	3021.31	5506.66	GT1
Eucgr.D02029	152034	217966	313190	806025	3018.89	57571.4	GH32
Eucgr.A02692	4978.35	21032.8	25521.3	54503.1	3006.84	776.79	GT1
Eucgr.B03271	54092.4	83933.6	45026.5	125708	3005.41	37917.7	CE16
Eucgr.K02356	788.53	0	1299.03	347.26	2941.27	777.4	GT1
Eucgr.J01491	9171.68	15741.7	13130.5	14480.6	2939.57	4907.52	CBM57	CBM57
Eucgr.E00819	17346.1	88592.2	15747.3	33186.7	0	0	GT2
Eucgr.A01825	13766.8	6267.82	16536.9	16953.5	2908.3	3651.25	GT48	GT48
Eucgr.E00881	246537	103302	165322	197211	2885.76	5707.57	CBM32
Eucgr.F02998	16166.8	13286.3	40234.6	31663.5	2857.94	7874.3	GT1	GT1
Eucgr.D00574	2.12009e+06	2.41278e+06	2.6051e+06	3.95814e+06	2857.09	821.06	CE16
Eucgr.J02601	48089.2	35006.8	108382	28865.4	2843.26	1169.12	CE16
Eucgr.H00895	25956	7258.25	15355.8	31068.5	2810.87	1696.46	GH28
Eucgr.K02352	179553	365959	362052	521813	2802.07	2186.85	GT1
Eucgr.A02885	6538.71	15274.3	1844.6	11069.6	2767.34	42017.4	GH9
Eucgr.I00821	726.51	4266.86	1659.71	1002.2	2746.64	0	CE16
Eucgr.F04092	1144.22	0	0	4739.89	2738.44	0	CE16
Eucgr.H00189	17764	44594.2	75028.6	188955	0	0	GT2
Eucgr.A01994	6278.61	3564	7265.57	13525	2709.95	4420.53	GT48
Eucgr.D02341	444708	569408	259480	325262	2696.09	56871.5	CE16
Eucgr.F00348	0	843.78	1502.73	738.74	2683.44	0	GT1
Eucgr.K03473	294651	290995	212977	164351	767.78	0	GH1	GH1
Eucgr.A02854	57869.2	124842	88904.6	16092.1	2607.5	2830.13	CE10
Eucgr.J00383	348.59	0	664.86	20248.8	2602.2	40811	GH16
Eucgr.I01659	4130.27	3927.45	15447.7	20609.4	2583.85	499.38	CBM50
Eucgr.J01632	0	0	0	0	0	0	GH1	GH1
Eucgr.F01403	74446.6	29571.5	61996.8	71174.7	2541.12	29880.6	GT48
Eucgr.I02153	2373.21	0	2878.78	1890.94	2535.82	3322.99	CE16
Eucgr.J02518	70366.7	367544	137082	145629	2534.84	0	GH19
Eucgr.I01250	1.74781e+06	655318	1.56242e+06	838026	2514.21	840.5	GT77
Eucgr.C01719	9115.7	6021.75	9429.93	51343.9	2476.43	0	GT47
Eucgr.I01614	15984.8	28940.9	14116.6	4835.3	2445.22	720.75	CE7
Eucgr.I02154	7011.4	2215.86	3510.47	3828.73	2440.48	1015.78	CE16
Eucgr.J00977	93770.9	38197.1	120770	194918	2416.07	3860.49	GT1
Eucgr.B03656	0	0	0	2644.01	0	0	GH1	GH1
Eucgr.I02607	6084.54	7988.68	567.45	319.57	2356.1	0	GT1
Eucgr.G01213	26329.1	12238	87754.4	92465.5	2353.43	1010.51	CBM22	CBM22	GH10
Eucgr.I00759	13773.6	39119	50473	19711.4	2332.71	9459.5	CBM57
Eucgr.J01963	210.08	1052.73	5111.52	6235.11	2275.43	2270.26	GT1
Eucgr.G01205	1106.23	0	451.89	2946.8	2269.72	0	CBM22	CBM22	GH10
Eucgr.L01888	26588.4	17636.1	26007.4	36571.6	2254.67	12875	GH31
Eucgr.J00979	621867	314755	661256	1.86811e+06	2221.43	4210.25	GT1
Eucgr.J00593	12192	14449.5	11840.7	13770.2	2219.23	5559.38	CBM57	CBM57
Eucgr.B00543	5293.11	4092.08	1830.83	2518.55	2204.87	5881.56	CBM57	CBM57
Eucgr.G02474	1211.73	8363.62	17095.2	8123.94	2199.25	13063.5	GT20
Eucgr.A02116	7326.99	7560.3	1589.76	3726.23	2194.03	3460.41	GH3
Eucgr.E02398	1.05476e+06	1.05689e+06	791990	358080	2180.09	1279.11	GT1
Eucgr.H02623	7111.35	27021	71561.6	410427	2177.84	606.72	GT1
Eucgr.B03657	5656.17	0	10668.4	4183.39	0	0	GH1	GH1
Eucgr.C01900	27818.4	46952.3	82857	99925.1	2151.32	4523.37	GT1	GT1
Eucgr.K01949	5569.62	9316.65	3210.41	9193.79	2149.38	1863.7	GH31
Eucgr.D00525	512013	259061	219925	286914	2127.02	1236.03	CE16
Eucgr.L00839	48666	6180.77	345523	110868	2116.18	4126.83	CE16
Eucgr.I01116	1229.77	1670.37	1060.23	3356.35	2115.55	0	GT1
Eucgr.D00867	3005.36	0	726.37	1331.21	2110.58	1056.68	GT61
Eucgr.B03858	39356.5	53550.7	28882	41087.2	2098.45	565.38	GT1
Eucgr.C00831	0	0	0	434.63	2086.75	3111.94	GT1
Eucgr.I00779	5745.84	20774.2	21222.5	22330.3	2082.85	863.77	CBM57
Eucgr.G02715	113871	79940.7	50513.8	28127.1	2079.39	724.46	GT2
Eucgr.B03659	888.05	0	46595.4	106567	0	0	GH1	GH1
Eucgr.H00619	7591.56	18195.8	2440.48	3865.47	2073.71	20456.6	GH16
Eucgr.A00945	24581.9	113737	52770.5	32206	2050.95	0	GT1
Eucgr.H02441	2689.05	7634.15	6657.29	22362.6	2023.08	0	GT1
Eucgr.J01382	1082.44	6234.4	5966.67	22293.1	2003.34	8237.74	GH89
Eucgr.C01172	7868.98	36487.9	3334.9	3999.54	1994.94	0	GH28
Eucgr.J01013	8606.39	33769.4	8471.6	58891.8	1980.77	929.5	GT1
Eucgr.H04579	78232.8	56301.8	28747.7	1512.31	30622.8	11982.8	CBM49	GH9
Eucgr.F00432	0	0	0	2956.2	1958.01	0	GT1
Eucgr.A02713	206700	186314	287303	335484	1952.72	4736.51	GT1
Eucgr.F01305	40115	41014.9	37476.2	76164.9	1920.28	8280.25	CBM57
Eucgr.I00659	976846	2397130	2.06492e+06	1.74163e+06	1912.75	943.21	GH16
Eucgr.I00216	7945.97	17986.9	9656.07	10688.3	1909.02	9392.98	GH18
Eucgr.I01125	268259	779227	243486	235223	1904.65	9260.06	GT1
Eucgr.J03064	17047.5	30681	22141.4	34067.9	1881.31	24224	GH17
Eucgr.C01454	568404	678592	369509	675307	1878.74	0	CE1
Eucgr.I02356	4190.75	3345.33	706.43	257.13	1872.76	1516.37	GH9
Eucgr.J02585	0	1921.06	1196.1	77274.9	1838.91	1702.04	GT1
Eucgr.H02641	1732.17	3611.84	9621.37	5137.04	1831.33	0	GT1
Eucgr.E03249	64354.6	756.49	2.60755e+06	6.55186e+06	1812.83	955.17	CE16
Eucgr.H02640	431.92	608.06	4100.83	7380.82	1783.02	0	GT1
Eucgr.J00648	3687.5	1605.79	1868.75	1398.84	1782.4	936.52	GH1
Eucgr.B02164	1053985	12153900	293951	885580	1779.91	957.74	CE16
Eucgr.K01958	6836.65	46682.5	7934.63	18379.5	1768.18	1380.66	GH31
Eucgr.A02852	84881.1	106228	124222	17567	1758.11	1223.73	CE10
Eucgr.B01023	52033.5	165541	103818	191949	1756.82	5151.41	CE1
Eucgr.F02553	12743.7	7722.52	32209.8	128359	1750.5	2235.03	CBM16	CBM16
Eucgr.C02251	0	0	0	0	1746.08	924.4	GH28
Eucgr.B03184	4024.58	0	811.24	4846.04	1727.55	3735.48	GT61
Eucgr.B00577	0	1367.5	671.27	3708.3	1726.58	0	GT1
Eucgr.C00386	14718.5	28940.2	16900.3	62913.3	1712.42	1431.13	GH18
Eucgr.D00098	4443.37	18489.3	11067.7	8464.47	1674.36	730.26	GT1
Eucgr.J02257	103744	323071	56588.5	137565	1657.15	2694.01	GT17
Eucgr.H04760	685135	969461	570534	654740	1643.05	0	GT1
Eucgr.E02950	3178.62	3291.53	512.81	1712.78	1638.05	1470.76	GT1
Eucgr.F02931	14309.6	34735.2	22615	55727.5	1611.94	31375.2	GT4
Eucgr.I00033	14923.7	27176.9	29335.7	23211.5	1602.19	3442.13	CE10
Eucgr.J00972	691379	794559	583568	511806	1599	0	GT1	GT1
Eucgr.K00923	7658.99	0	2306.99	7448.15	1583.22	3507.5	GH1
Eucgr.F04306	7200.43	1096.4	10420.6	18099.8	1580.71	0	CBM57
Eucgr.F00249	86728.6	106890	179067	263671	1569.54	8154.07	CE10
Eucgr.H04884	0	1644.21	1953.9	2475.19	1565.85	3925.63	GH18
Eucgr.L03568	1.2526e+06	2234090	2.63193e+06	1.11381e+06	1543.13	0	CE16
Eucgr.F04430	3973.42	1668.01	3645.7	38530.2	1533.03	513.77	CBM57
Eucgr.L02080	669.07	1534.6	0	828.17	1479.03	2145.7	CE1
Eucgr.D01733	468117	769097	326284	1.29941e+06	23669	120737	CBM49	GH9
Eucgr.E00858	346411	411551	422132	1094696	16432.1	96920.5	CBM49	GH9
Eucgr.D01896	18998.5	5048.26	8158.79	5896.72	4458.92	0	CBM49	GH9
Eucgr.J02460	74728.4	100263	31620.5	81261.9	1460.84	1075.22	GH38
Eucgr.I00506	6910.34	828.71	3529.58	1274.43	1456.3	30992.7	CE1
Eucgr.C00164	2048.06	1092.26	9681.03	2802.36	1453.97	0	GT31
Eucgr.L01787	66673.7	25079.1	30652.6	54152.9	1450.96	0	CBM57
Eucgr.F02635	229924	5442.46	674616	73716.1	1447.62	0	CE16
Eucgr.G00083	7843.7	11713.6	2713.3	5277.38	1446.55	2148.58	GT14
Eucgr.F03393	1.9041e+06	2359320	1.48745e+06	2.09152e+06	1446.54	916.02	CE16
Eucgr.L02697	0	872.97	451.17	1997.35	1443.34	3216.52	GT1
Eucgr.H04823	8147.07	2916.53	2399.15	1879.77	1438.87	62142.1	CBM43
Eucgr.H04407	802.84	0	996.45	5618	1412.34	5091.83	CE7
Eucgr.A01020	1427.34	0	0	702964	1395.39	0	CBM43
Eucgr.H00185	175786	90387.9	124002	193020	20234.7	9150.27	GT2
Eucgr.J02454	9496.7	1396.04	9492.65	8558.55	1381.29	2157.93	GH38
Eucgr.D00702	1.15671e+06	1.72213e+06	2.28551e+06	1.64954e+06	1377.68	1611.16	GT1
Eucgr.E01659	14463.9	26400.6	28310.1	30238	1358.7	828.81	GT77
Eucgr.L00835	8468.42	3406.42	5333.52	4398.11	1357.94	0	CE16
Eucgr.I02113	1247.58	2751.22	4731.03	5378.8	1350.67	10738.5	GH81
Eucgr.B03937	91554.9	94250.8	15627.6	257792	1347.44	882.94	GH16
Eucgr.C01073	267876	480724	229771	117984	1331.5	0	CE1
Eucgr.K01079	10682.7	54033.1	6295.77	51635.5	1314.85	0	GT1
Eucgr.J00862	663.24	1776.35	1046.72	4077.84	0	0	CBM49	GH9
Eucgr.I02118	4674.23	5180.53	12698.6	9274.15	1303.35	21609.2	GH81
Eucgr.G03039	162731	210029	345069	342117	1301.15	3695.49	GT41
Eucgr.H00444	108493	220703	70523	27304.6	1286.33	59323.8	GT1
Eucgr.J00827	1104.85	641.39	155.35	79745.7	1282.11	1309.9	GT48
Eucgr.K02385	5585.67	1026.78	994.52	0	1257.08	0	GT47
Eucgr.F01770	453784	603398	482601	688718	511834	604785	CBM48	GH13
Eucgr.D01218	5674.58	2152.23	33800.1	240366	1234.92	0	GT1	GT1
Eucgr.F03250	262.52	0	0	382.91	1230.34	6140.07	GT4	GT4
Eucgr.H00041	13533.8	136898	8218.72	72884.9	1226.11	6239.52	GT4
Eucgr.A00306	69029.5	59343.9	52362.6	28624.3	1223.79	0	GT1
Eucgr.H02856	109633	10826.4	119115	73805.3	1222.1	17363.5	GH1
Eucgr.G00654	3606.83	9796.47	2724.8	5077.05	1209.75	2065.73	GH3
Eucgr.K02133	1.7093e+06	3361030	2668080	1.58568e+06	3.75827e+06	3.77378e+06	GT8
Eucgr.C01063	51936.2	57364.6	29682.1	17623.3	1166.38	0	GT1
Eucgr.F02296	2561.38	8461.13	9991.96	11854.8	1164.44	983.1	CE6
Eucgr.E01172	698.32	0	6124.25	2123.55	1162.04	731.24	GT4	GT4
Eucgr.A00936	46337.1	338245	113928	146260	1158.31	0	GT1
Eucgr.C02189	491155	361420	343606	460372	329189	243564	CBM48	GH13
Eucgr.F01231	146420	267748	255874	478938	1136.85	21779.1	GH36
Eucgr.J00447	26360.9	25018.4	37580.3	36957.6	1136.65	72399	GT1
Eucgr.I01163	15014.9	34968.1	29893.1	57859.7	1126.86	5907.69	CE10
Eucgr.D02639	0	0	0	970.56	1113.99	0	CBM50
Eucgr.G02262	1648.11	0	3545.51	7322.01	1103.94	2311.7	GT1
Eucgr.F03568	1011.53	3626.41	3103.42	3913.2	1098.73	7022.3	GT92
Eucgr.G01348	59492.6	202697	45919.5	72589.5	1066.98	0	GT1
Eucgr.K01953	5829.9	3279.25	8201.56	8041.4	1060.7	1834.37	GH31
Eucgr.I01477	2424.21	2000.61	3283.16	0	1056.03	0	CE16
Eucgr.D02374	156073	424492	66858.8	103886	1052.61	355.09	GT41
Eucgr.G00330	0	0	0	762.96	1042.75	0	GH31
Eucgr.G02215	5552.87	20550.6	1474.27	38163.4	1033.65	2724.91	GT1
Eucgr.A02701	534540	835622	556947	453179	1027.92	0	GT1
Eucgr.I00600	708.85	0	784.14	3776.25	1022.9	1791.39	CBM57
Eucgr.L01293	355.75	0	0	1225.46	1019.29	9611.87	GH81
Eucgr.A01967	0	0	0	0	1011.11	1554.79	GH16
Eucgr.E04316	9062.86	38402.6	27595.1	47120.5	1010.52	2749.36	GT1
Eucgr.D02386	16120.5	31656.3	2984.21	52738.9	1003.92	652.97	GH100
Eucgr.I01017	9849.33	5223.73	28974.5	16705.2	997.09	1094.46	CE16
Eucgr.F02550	4196.23	5924.76	15410	2552.84	996.54	0	CE1
Eucgr.G01668	8242.56	25946.7	26510.5	26214.2	993.54	0	CE1
Eucgr.B03166	57115.6	78763.9	79043	94597.5	973.64	845.24	GT35
Eucgr.F00338	3278.92	20649.9	4461.15	2700.35	950.11	0	GT1
Eucgr.B00651	1750.58	4956.67	1376.92	3784.03	946.01	2927.41	GT1
Eucgr.A00929	49797.3	125552	92416.6	22752.8	942.11	5984.13	GT1
Eucgr.H05050	18179.3	12182.6	22663.7	53353.7	940.92	1128.77	GT1
Eucgr.L02614	8360.62	31094.5	24558.4	41372.9	934.86	0	GT1	GT1
Eucgr.J02456	56966.6	224681	24069.6	121521	927.31	386.88	GH38
Eucgr.G03012	11107.2	5840.07	2411.71	0	919.36	12996.7	GT1
Eucgr.G02260	6372.62	23111.9	10712.2	49901.3	918.89	0	GT1
Eucgr.G03013	28096.6	22712.9	12405.1	9773.25	910.25	1329.34	GT1
Eucgr.D00097	3160.3	16694.7	9950.37	71987.6	909.75	831.4	GT1
Eucgr.A01065	0	0	0	0	905.9	0	GH28
Eucgr.B03865	110771	48850.7	82776.5	11439	882.78	0	GT1
Eucgr.F00710	1781.3	798.13	3391.76	54081.7	872.08	698.67	GH9
Eucgr.A01533	543921	637004	556170	678319	238368	143749	CBM48	GH13
Eucgr.B00630	341.56	0	0	520.69	866.25	0	GT75
Eucgr.F02597	3887.9	1207.07	1986.81	7227.01	850.98	1536.82	GT61
Eucgr.A01063	0	0	836.79	0	845.94	0	GH28
Eucgr.I02332	7217.75	5751.57	2962.16	5090.08	839.24	0	GH35
Eucgr.G02746	162872	174267	97768.7	151703	228850	122585	CBM48	GH13
Eucgr.I00507	657.08	0	0	845.66	826.23	1007.01	CE1
Eucgr.F02298	10659.3	34991.6	33516.3	13492.4	822.51	937.4	CE6
Eucgr.F02391	5974.51	3145.13	14349	2543.15	822.35	339.83	CBM57
Eucgr.B02152	191.23	0	0	509.83	810.16	0	GT23
Eucgr.G02216	5703.64	9273.85	7793.42	29234.8	809.4	5393.49	GT1
Eucgr.G02162	9887.65	13258.5	7239.89	2793.41	806.53	2016.33	PL1
Eucgr.L01291	1114.4	2474.52	2262.62	2581.07	798.05	33750.8	GH81
Eucgr.D02610	12128	4599.06	7861.78	4962.24	775.23	712.84	GT1	GT1
Eucgr.F03487	296170	263510	174686	137387	80239	68176.6	CBM48	GH13
Eucgr.G03007	93442.2	39278.7	340984	741935	749.61	0	GT1
Eucgr.F04179	10235.7	8604.7	7980.57	5708.25	745.54	377.27	CBM57
Eucgr.I01091	12907.9	7153.81	2989.17	9201.66	743.36	0	GH95
Eucgr.H04764	78881	120595	118314	456171	740.53	0	GT1
Eucgr.A01821	83.37	822.07	215.09	901.62	728.24	0	GT48
Eucgr.C03898	779.71	477.25	1886.26	626.99	727.8	542.88	GH35
Eucgr.H00691	14943.9	34673.5	4364.8	11145.5	720.21	6104.53	GT1
Eucgr.F01313	2324.7	2118.38	0	16992.1	717.73	0	CBM57
Eucgr.G01670	25442.3	4212.99	266266	295625	716.97	0	CE1
Eucgr.C04261	0	0	0	351.71	712.86	0	GT1
Eucgr.K01960	1708.71	3430.7	4425.38	4062.64	691.46	1800.4	GH31
Eucgr.B00652	1581.73	1960.37	7459	1231.64	685.47	6788.47	GT1
Eucgr.A02538	58953.1	157170	52220.2	99201.6	685.21	856.69	CE10
Eucgr.A02680	1169.11	0	0	0	681.66	0	GH18
Eucgr.L01594	2211.81	2320.54	409.42	607.56	676.8	1728.03	CBM57
Eucgr.A00947	16132.6	27650.4	48963.1	43109	674.63	0	GT1
Eucgr.C01902	2382.15	4157.64	25133	55029.1	671.57	1960.28	GT1	GT1
Eucgr.D02353	187177	290255	347420	448132	662.03	0	GT1
Eucgr.I02146	3030.98	1429.85	4523.04	1598.61	660.96	1111.4	CE16
Eucgr.D01753	6462.85	908.27	2890.59	41821	654.25	0	CE16
Eucgr.K00113	0	0	0	0	638.93	0	CE8
Eucgr.F03297	1096.11	59179.4	1203.28	162426	633.93	0	GT1
Eucgr.E00089	2177.45	0	2287.07	3132.54	630.56	2120.39	GH18
Eucgr.G01210	0	0	632.69	4692.36	629.99	0	CBM22	CBM22	GH10
Eucgr.D01375	2220.04	9032.07	2525.46	3662.89	624.76	0	GT41
Eucgr.B00043	242350	228766	200224	226294	79556.9	173032	CBM48	GH13
Eucgr.K00111	6657.13	15536.4	19236.9	4654.03	620.97	0	GT77
Eucgr.H00695	90979	169459	42218.4	428460	618.26	0	GT1
Eucgr.A01086	88979.9	766760	386281	66813.9	616.42	13697.2	CE16
Eucgr.A02084	1098728	1327585	975561	484204	2.22188e+06	633429	CBM43	GH17
Eucgr.H04754	399.49	0	643.26	2382.72	616.17	665.62	GT1
Eucgr.C00864	0	0	0	584.5	604.6	0	GT1
Eucgr.B03273	1036.82	3547.17	0	1925.98	602.27	0	CE16
Eucgr.F02997	24909.6	10454.1	103712	93991.7	599.15	2313.33	GT1	GT1
Eucgr.C01020	0	0	0	0	590.04	0	GT1
Eucgr.H01308	1536.86	0	1089.03	1306	587.61	0	GH28
Eucgr.J00609	2217.25	4101.31	2836.16	102857	587.61	0	GH3
Eucgr.C03054	755.34	0	0	653.3	582.67	0	GH32
Eucgr.G01661	39498.4	76507.2	978.75	2921.12	575.97	0	CE1
Eucgr.F03495	788797	529604	725744	648267	2015442	4.7238e+06	CBM43	GH17
Eucgr.A02326	20299.1	53495.3	35762.6	41435.5	559.91	0	GT1
Eucgr.I01127	119301	272632	80798.8	83970.9	559.84	472.37	GT1
Eucgr.A02323	689.77	646.65	542.21	310.67	555.49	0	GT1
Eucgr.J01877	2481.63	519.19	2885.8	11337.9	552.34	0	GT1
Eucgr.A02647	300148	177637	149704	309826	545.2	0	GH32
Eucgr.F04180	5003.52	1069.09	6353.05	5011.78	541.64	2127.72	CBM57
Eucgr.I00497	12090.8	35166.5	32424.4	34546.6	541.59	1528.27	GT1
Eucgr.D02357	53655.1	197387	38857	83257	540.92	1396.29	GT1
Eucgr.F02958	411082	2.45777e+06	99630.2	194169	534.09	874.52	CE16
Eucgr.A01068	741.72	1056.96	0	0	519.67	0	GH28
Eucgr.L00833	0	0	0	0	504.45	0	CE16
Eucgr.A02849	2222.34	3614.8	5312.27	4148.88	501.86	3034.9	CE10
Eucgr.B03137	1320.34	0	4751.5	11496.9	494.85	405.38	CBM57
Eucgr.F03591	416296	936471	384653	559670	492.96	0	GT1
Eucgr.J01874	58054.9	140672	65172.6	158467	489.22	15245.5	GT1
Eucgr.L02444	234082	636690	55832.9	25827.2	485.88	0	GT41
Eucgr.H01241	114130	104582	294067	712988	483.97	0	GT1
Eucgr.K02516	48049.6	21256.4	216392	137591	480	0	GT1
Eucgr.E01468	457.12	2818.66	1770.66	14651.5	479.33	4439.42	CE8
Eucgr.B02994	4226.14	3003.91	0	1652.03	477.96	0	GT14
Eucgr.L00259	0	0	0	0	477.66	0	CE8
Eucgr.K01956	1534.77	9056.47	1999.11	1794.61	470.4	993.47	GH31
Eucgr.I00494	223077	373768	325037	165471	464.04	0	GT1
Eucgr.E03354	34398.6	58160.4	22418.7	59502	460.24	2381.3	GT32
Eucgr.A00943	0	0	7317.82	5366.83	456.29	0	GT1
Eucgr.A02333	2659.67	0	0	4918.18	455.01	716.42	GT61
Eucgr.G00780	0	1687.13	0	0	449.01	0	CE1
Eucgr.I00449	65684.8	131708	168660	228004	445.63	622.07	GT1
Eucgr.F00245	769.29	3221.35	5919.2	1615.13	445.5	0	CE10
Eucgr.H01243	185759	88269.8	148270	138727	443.31	0	GT1
Eucgr.F00486	295759	173139	191151	416082	437.61	5002.19	GH5
Eucgr.D01677	16777.9	22491.8	12042.5	13258.1	436.91	0	CE16
Eucgr.H02643	115664	712242	425527	317668	433.79	4383.63	GT1	GT1
Eucgr.H00262	22956.7	24354.3	62591.1	85134.1	432.95	0	GT1
Eucgr.E00086	0	0	0	0	430.31	0	GH18
Eucgr.J01880	25970.1	83620.7	18406.4	34461.6	428.51	0	GT1
Eucgr.H00266	122113	372512	398558	1.1973e+06	427.61	0	GT1
Eucgr.B01021	168645	111823	57046.6	36501.2	427.42	1001.79	CE1
Eucgr.A01583	1187.47	776.3	1686.23	612.92	425.49	0	GH35
Eucgr.A02693	23658.2	117765	115178	292777	415.94	0	GT1
Eucgr.D00528	648508	277760	539357	556518	412.78	0	CE16
Eucgr.G01663	3587.31	6516.6	940.38	3907.55	411.45	0	CE1
Eucgr.E01564	71365.9	778909	112563	41901.6	408.59	841.52	GT1
Eucgr.H04759	112854	227213	156140	351588	403.98	0	GT1
Eucgr.H00698	5617.11	1700.9	0	5462.66	403.98	0	GT1
Eucgr.G02410	35986	50210.7	65444.8	96217.7	399.58	966.37	GT1
Eucgr.K02510	11486.4	14252.7	9303.08	12419.7	399.26	0	GT1
Eucgr.D00293	58398.8	19379	41338.8	50459.5	394.77	18192.5	GH17
Eucgr.B03653	545944	554590	461202	753294	394.09	663.47	GH1
Eucgr.D01800	3747.68	41474.1	5880.3	8387.23	392.83	534.36	GH5
Eucgr.H04810	4333.18	6386.16	3839.37	2111.07	384.56	574.87	GT41	GT41
Eucgr.L00937	51236.9	336787	253665	388442	377.96	0	GH19
Eucgr.G00445	1842470	1.44705e+06	3.17225e+06	2.78134e+06	1.89883e+06	1787070	CBM43	GH17
Eucgr.F04178	6974.51	6330.05	14327.7	8535.86	368.33	732.14	CBM57
Eucgr.I00504	0	1013.48	0	0	367.81	11536.7	CE1
Eucgr.L00840	1169.72	0	0	3098.46	367.68	3830.67	CE16
Eucgr.E01567	91077	714148	134035	71211.7	356.42	942.81	GT1
Eucgr.B00650	23923.9	633.14	9623	5533.79	346.43	1429.43	GT1
Eucgr.F00633	0	0	0	0	346.07	0	GH28
Eucgr.A01095	5694480	4.22225e+06	4808010	8.26633e+06	1706926	3415007	CBM43	GH17
Eucgr.E04226	33263.9	324773	6346.04	26264.1	327.26	735.28	GH36
Eucgr.A01595	155960	273555	33764.1	2460.81	324.15	0	GT1
Eucgr.F00337	18650.8	27399	36446.3	38277.7	317.35	825.61	GT1
Eucgr.I02091	337825	651688	401099	563272	959516	532543	GT8
Eucgr.B00404	18617.5	3675.27	81825.5	61655.3	313.55	0	GT1
Eucgr.A00940	14450.5	43680.9	18186.7	20434.6	310.88	0	GT1
Eucgr.B03886	615.45	0	0	0	309.99	1029	GT1
Eucgr.B02563	215592	115778	547352	482001	307.77	3448.19	GT1
Eucgr.A00932	0	5952.04	518.96	989.22	302.59	0	GT1
Eucgr.J01962	0	0	0	0	301.38	0	GT1
Eucgr.C02165	50288.9	32331.7	534639	250685	299.9	0	PL10
Eucgr.A00948	497.52	0	1038.38	1309.12	298.13	0	GT1
Eucgr.B01109	700.97	0	0	5293.83	297.37	0	GT1
Eucgr.H00492	2411.52	709.3	4232.81	2222.03	297.21	893.1	GT47
Eucgr.B02735	0	1020.55	1111.96	355.3	296.22	768.42	GT1
Eucgr.B02425	0	0	0	323.16	292.92	0	GT23
Eucgr.J02472	62795.8	464832	12604.1	27034.5	292.73	0	CE16
Eucgr.H02712	3393.2	5724.84	4167.55	9046.8	292.38	1668.4	GT1
Eucgr.A00937	12565.7	64129.3	28272.1	21691.3	289.63	0	GT1
Eucgr.F03009	3565.55	3186.84	1921.28	3502.85	287.33	442.15	GT4
Eucgr.A02330	162872	239587	316222	230490	286.73	0	GT1
Eucgr.B00223	0	0	0	17177.6	285.23	0	GH36
Eucgr.E02345	2456.79	4305.89	1758.52	1674.08	284.59	0	GT1
Eucgr.D00576	40002.9	72058.7	14472.9	27261.5	280.79	899.11	CE16
Eucgr.I02612	0	0	0	65292.9	279.34	0	GT47
Eucgr.A02321	506.9	1302.26	547.39	912.89	278.86	0	GT1
Eucgr.C01017	185655	439442	445717	569586	277.37	0	GT1
Eucgr.D01288	141628	233777	350293	774265	276.55	0	GT1
Eucgr.F03596	176358	537889	39633.5	57614.8	275.36	0	GT1
Eucgr.B02441	0	0	0	1694.49	272.93	0	GT31
Eucgr.G02415	14058.1	17110.1	47252.7	39078.3	271.43	1318.45	GT1
Eucgr.E02951	78119.4	304547	135385	8050.29	267.28	12685.7	GT1
Eucgr.L03025	522.02	0	0	0	264.42	0	CE10	CE10
Eucgr.B00894	8549.12	434.43	5520.5	4946.16	263.87	512.78	CBM57
Eucgr.B03860	490178	344025	258456	71311.6	261.88	0	GT1
Eucgr.D00955	372679	889260	744102	576471	826723	824291	CBM43	GH17
Eucgr.A01608	446.04	0	1025.28	10069.4	260.14	0	GT1
Eucgr.L00615	1643.39	17206.7	1034.06	2720.65	255.68	0	GH18
Eucgr.H04942	16103.7	15162.4	14414.9	42426	1.96779e+06	81075.2	GT8
Eucgr.H04766	1209.16	2157.54	537.02	3740.12	251.47	0	GT1
Eucgr.I00493	71029.9	231533	143936	112943	249.41	702.32	GT1	GT1
Eucgr.E00165	2540.32	2875.99	521.34	283.28	248.82	0	GT90
Eucgr.F01543	111075	227497	132401	82367.8	246.93	560.24	GT1	GT1
Eucgr.E01466	907.87	769.62	4430.71	8073.05	242.43	0	CE8
Eucgr.F03575	452799	91689.9	751293	1.83455e+06	593269	2.08e+06	CBM43	GH17
Eucgr.H02644	2740.24	0	427.59	4159.78	235.65	0	GT1
Eucgr.H01244	54490.4	194019	69762.7	13382.8	234.92	0	GT1
Eucgr.C02252	4636.85	9216.02	7631.24	7137.75	233.6	2011.5	PL1
Eucgr.J02457	8109.59	13824.4	3274.78	7180.41	228.99	0	GH38
Eucgr.H02518	0	0	0	708.34	224.73	0	CBM50
Eucgr.H01249	213.55	6608.23	1306.56	16738.5	222.07	0	GT1
Eucgr.I01117	7251.04	3346.23	10584.7	3221.55	217.8	717.49	GT1
Eucgr.I01061	0	0	0	0	217.56	0	CBM22	CBM22	GH10
Eucgr.D01343	172.06	918	0	263.97	216.48	0	PL4
Eucgr.A00942	2256.43	7587.41	9640.8	28601.7	214.57	0	GT1
Eucgr.H02342	0	0	0	1261.51	209.15	0	CE1
Eucgr.L01830	196.18	640.71	0	522.62	207.86	0	GH81
Eucgr.K02113	800705	729441	791080	871779	592414	986503	CBM43	GH17
Eucgr.B00972	12629.5	5809.12	6638.42	46832.5	200.16	0	CBM57
Eucgr.J00400	60703.4	23022.8	87832.8	277168	198.81	738.69	CE10
Eucgr.J00402	245555	86939	346100	975218	197.23	714.38	CE10
Eucgr.H04762	107395	218348	133625	348198	188.24	544.02	GT1
Eucgr.D01339	717070	660902	794248	1.41175e+06	565562	1.17661e+06	CBM43	GH17
Eucgr.F02442	19218.5	27495.1	45172.3	45781.5	182.88	496.23	GH3
Eucgr.D02459	1467.2	0	0	0	178.16	0	PL10
Eucgr.K01479	174948	132955	182195	105308	469390	853945	CBM43	GH17
Eucgr.I00445	30730.4	89918.6	62080	228741	164.72	0	GT1
Eucgr.B03614	533949	444529	536270	875612	456199	984889	CBM43	GH17
Eucgr.B01577	425.87	494.08	0	348.41	140.58	0	GT4
Eucgr.F03138	100682	57496.6	122044	114664	140.31	492.02	GH32
Eucgr.A00599	1721.93	0	0	351.18	135.22	0	GT41
Eucgr.I00780	7508.53	39156.5	21052.6	81260	135.2	0	CBM57
Eucgr.I00286	6119230	7.53507e+06	5.0366e+06	3.73229e+06	3558470	2620650	GT2
Eucgr.F03635	1.95577e+06	3.34827e+06	1858310	3.04839e+06	1356514	1.58477e+06	GT2
Eucgr.B03136	5468.04	5924.34	6103.74	28316.5	116.66	0	CBM57
Eucgr.F01301	2287.18	2095.72	1049.15	1604.25	109.11	0	CBM57
Eucgr.A00917	0	0	0	0	0	0	GT1
Eucgr.A01609	0	0	0	0	0	0	GT1
Eucgr.A02373	0	0	0	0	0	0	GH28
Eucgr.A02537	0	0	0	0	0	0	CE10
Eucgr.A02964	0	0	0	0	0	0	GT1
Eucgr.B00237	0	0	0	0	0	0	CBM50
Eucgr.B00914	0	0	0	0	0	0	GH1
Eucgr.B01677	0	0	0	0	0	0	GH28
Eucgr.B01686	0	0	0	0	0	0	CE8	CE8
Eucgr.B02354	0	0	0	0	0	0	GT47
Eucgr.B02519	0	0	0	0	0	0	CBM50
Eucgr.C00383	0	0	0	0	0	0	GH18
Eucgr.C00398	0	0	0	0	0	0	GH18
Eucgr.C00736	0	0	0	0	0	0	GH9
Eucgr.B02367	1.68627e+06	1.74073e+06	1.76829e+06	897385	439515	1.37251e+06	CBM43	GH17
Eucgr.C01750	0	0	0	0	0	0	GH28
Eucgr.C02156	269205	182224	252340	672867	383583	437755	CBM43	GH17
Eucgr.C02249	0	0	0	0	0	0	GH28
Eucgr.C02448	0	0	0	0	0	0	CE8
Eucgr.C02787	0	0	0	0	0	0	GH28
Eucgr.C02788	0	0	0	0	0	0	GH28
Eucgr.C03363	0	0	0	0	0	0	CBM50
Eucgr.D01730	0	0	0	0	0	0	GH28
Eucgr.D01801	0	0	0	0	0	0	GH5
Eucgr.D02354	0	0	0	0	0	0	GT1
Eucgr.E01455	0	0	0	0	0	0	CE8	CE8
Eucgr.E01465	0	0	0	0	0	0	CE8
Eucgr.E01715	0	0	0	0	0	0	GH9
Eucgr.E01717	0	0	0	0	0	0	GH9
Eucgr.F00001	0	0	0	0	0	0	CE6
Eucgr.F00179	0	0	0	0	0	0	CE6
Eucgr.F00349	0	0	0	0	0	0	GT1
Eucgr.F02860	713559	511139	419986	776764	284965	613596	CBM43	GH17
Eucgr.F01579	0	0	0	0	0	0	CE8
Eucgr.F01580	0	0	0	0	0	0	CE8
Eucgr.F01581	0	0	0	0	0	0	CE8
Eucgr.F02655	0	0	0	0	0	0	GH109
Eucgr.F03742	0	0	0	0	0	0	GH17
Eucgr.G00824	0	0	0	0	0	0	CE16
Eucgr.G00835	0	0	0	0	0	0	CE16
Eucgr.H00002	0	0	0	0	0	0	GT1
Eucgr.H00007	0	0	0	0	0	0	GT1
Eucgr.H00056	0	0	0	0	0	0	CE8
Eucgr.C03710	1072020	562743	946408	1.27985e+06	252800	1.10979e+06	CBM43	GH17
Eucgr.H00251	0	0	0	0	0	0	GH28
Eucgr.H00320	0	0	0	0	0	0	GH19
Eucgr.H00502	0	0	0	0	0	0	GT1
Eucgr.H00787	0	0	0	0	0	0	GH16
Eucgr.H00933	0	0	0	0	0	0	CE16
Eucgr.H01088	0	0	0	0	0	0	GH28
Eucgr.H01245	0	0	0	0	0	0	GT1
Eucgr.H01251	0	0	0	0	0	0	GT1
Eucgr.H01366	0	0	0	0	0	0	CBM50
Eucgr.H01459	0	0	0	0	0	0	GH18
Eucgr.F00232	34267.4	53993.2	80137.3	104063	2.36075e+06	347201	GT8
Eucgr.H01886	0	0	0	0	0	0	GH28
Eucgr.H01889	0	0	0	0	0	0	GH28
Eucgr.H01890	0	0	0	0	0	0	GH28
Eucgr.H02445	0	0	0	0	0	0	GT1
Eucgr.H02457	0	0	0	0	0	0	GH5
Eucgr.H02460	0	0	0	0	0	0	GH5
Eucgr.H02703	0	0	0	0	0	0	GT1
Eucgr.H03295	0	0	0	0	0	0	CE8
Eucgr.H03296	0	0	0	0	0	0	CE8
Eucgr.H04205	0	0	0	0	0	0	CE16
Eucgr.H05001	0	0	0	0	0	0	GH28
Eucgr.F01563	1.01919e+06	526849	865669	900112	225821	1.19906e+06	CBM43	GH17
Eucgr.I01121	0	0	0	0	0	0	GT1
Eucgr.I01122	0	0	0	0	0	0	GT1
Eucgr.I01953	0	0	0	0	0	0	GH19
Eucgr.I02077	0	0	0	0	0	0	CE16
Eucgr.I02144	0	0	0	0	0	0	CE16
Eucgr.I02617	0	0	0	0	0	0	GT1
Eucgr.I02646	0	0	0	0	0	0	GT1
Eucgr.I02651	0	0	0	0	0	0	GT1
Eucgr.I02655	0	0	0	0	0	0	GT1
Eucgr.J00606	0	0	0	0	0	0	GH3
Eucgr.J00607	0	0	0	0	0	0	GH3
Eucgr.C02145	47030	56173.9	67117.2	106409	220824	175517	CBM43	GH17
Eucgr.J02634	0	0	0	0	0	0	CE10
Eucgr.J02679	0	0	0	0	0	0	GH35
Eucgr.J03157	0	0	0	0	0	0	GT1
Eucgr.K00662	0	0	0	0	0	0	GH28
Eucgr.K00664	0	0	0	0	0	0	GH28
Eucgr.K00665	0	0	0	0	0	0	GH28
Eucgr.K00666	0	0	0	0	0	0	GH28
Eucgr.L00257	0	0	0	0	0	0	CE8	CE8
Eucgr.L00258	0	0	0	0	0	0	CE8
Eucgr.L00260	0	0	0	0	0	0	CE8
Eucgr.L00503	0	0	0	0	0	0	GT1
Eucgr.L00512	0	0	0	0	0	0	GT1
Eucgr.E04042	158267	133445	189231	173420	162020	134859	CBM43	GH17
Eucgr.L00826	0	0	0	0	0	0	GH28
Eucgr.L00885	0	0	0	0	0	0	PL22
Eucgr.L01047	0	0	0	0	0	0	GT1	GT1
Eucgr.L01230	0	0	0	0	0	0	GH28
Eucgr.J01882	204059	120819	118350	103502	133623	202369	CBM43	GH17
Eucgr.F02737	306384	303223	244560	315521	296346	286266	GT8
Eucgr.L01551	0	0	0	0	0	0	GH28
Eucgr.L01659	0	0	0	0	0	0	GT1
Eucgr.L01949	0	0	0	0	0	0	GH28
Eucgr.L01977	0	0	0	0	0	0	GT1
Eucgr.L02033	0	0	0	0	0	0	GH28
Eucgr.L02139	0	0	0	0	0	0	GH5
Eucgr.L02290	0	0	0	0	0	0	GT1
Eucgr.L02355	0	0	0	0	0	0	GT1
Eucgr.L02357	0	0	0	0	0	0	GT1
Eucgr.L02716	0	0	0	0	0	0	GT47
Eucgr.G02118	386506	86463.4	238649	333351	82019.2	535932	CBM43	GH17
Eucgr.L03153	0	0	0	0	0	0	GH28
Eucgr.L03246	0	0	0	0	0	0	GT61
Eucgr.L03464	0	0	0	0	0	0	GH28
Eucgr.A00377	0	0	0	174.84	0	0	CBM57	CBM57
Eucgr.D02274	206.58	0	0	0	0	0	GT90
Eucgr.F00488	212.09	0	0	0	0	0	GH5
Eucgr.I02114	217.96	0	0	0	0	0	GH81
Eucgr.D01858	242.06	0	0	0	0	0	GT47
Eucgr.K00550	0	0	0	0	0	0	GH5
Eucgr.L02165	0	0	0	0	0	0	GT47
Eucgr.H01368	0	0	0	265.2	0	0	CBM50
Eucgr.B00236	266.41	0	0	0	0	0	CBM50
Eucgr.I01244	267.5	0	0	0	0	0	GT90
Eucgr.J00608	0	0	0	270.3	0	0	GH3
Eucgr.L00823	298.84	0	0	0	0	0	GH28
Eucgr.I02643	0	0	0	308.69	0	0	GT1
Eucgr.C02253	315.73	0	0	0	0	0	PL1
Eucgr.C03800	0	0	0	0	0	0	GH16
Eucgr.F03489	0	0	0	0	0	0	GT61
Eucgr.K02716	0	0	0	0	0	0	GH16
Eucgr.F04263	7705.5	14737.5	6378.96	9911.85	67995.9	3704.83	GT8
Eucgr.L03486	0	0	0	377.14	0	0	GH28
Eucgr.C01718	0	0	0	382.55	0	0	GT47
Eucgr.H00788	0	0	0	0	0	0	GH16
Eucgr.H01980	0	0	0	0	0	0	CE1
Eucgr.J00219	0	0	0	0	0	0	CE10
Eucgr.C03182	14105.4	30603.7	30554.2	44414.7	3651.74	89151	CBM43	GH17
Eucgr.E02978	0	0	0	0	0	0	GT1
Eucgr.H01250	233.19	0	0	272.82	0	0	GT1
Eucgr.A01445	51515.9	49484.8	41694	54861.3	2573.78	58798.4	CBM43	GH17
Eucgr.J00604	0	525.22	0	0	0	0	GH3
Eucgr.I01111	0	0	0	531.34	0	0	GT1
Eucgr.K02717	0	0	0	0	0	0	GH16
Eucgr.A00432	0	0	0	0	0	0	GH28
Eucgr.F02531	605.96	0	0	0	0	0	GH28
Eucgr.K02715	0	0	0	0	0	0	GH16
Eucgr.C00400	0	0	0	0	0	0	GH18
Eucgr.I00415	632.76	0	0	0	0	0	GH5
Eucgr.I00311	1032.15	646.21	1683.13	1515.83	1305.87	0	CBM43	GH17
Eucgr.B01815	535.15	0	0	0	0	0	GH3
Eucgr.H04319	0	330.68	0	346.37	0	0	CBM57	CBM57
Eucgr.E01059	0	0	0	0	0	0	CE16
Eucgr.H00329	0	0	0	0	0	0	GH19
Eucgr.A02886	0	0	0	0	0	0	GH9
Eucgr.H03297	0	0	0	0	0	0	CE8
Eucgr.K00661	0	0	0	0	0	805.87	GH28
Eucgr.A00893	0	0	0	554.16	0	0	GT1
Eucgr.J03158	0	0	0	839.66	0	0	GT1
Eucgr.L00508	0	0	0	0	0	0	GT1
Eucgr.C03413	0	0	535.78	0	0	0	GT1
Eucgr.I01249	644.56	0	0	0	0	0	GT77
Eucgr.A01181	155.87	0	0	0	0	0	GH35
Eucgr.K02059	0	956.07	0	0	0	0	CE16
Eucgr.I02074	663.04	0	0	0	0	0	CE16
Eucgr.B01575	0	0	0	0	0	962.4	GH28
Eucgr.A01139	0	0	0	0	0	0	GT1
Eucgr.G02466	0	0	0	1042.62	0	0	GT61
Eucgr.I00410	448.41	613.23	0	0	0	0	GT1
Eucgr.L00504	0	0	0	455.73	0	0	GT1
Eucgr.J03155	0	0	0	0	0	0	GT1
Eucgr.C04137	20587.3	10090	20152.4	27176.7	204.56	29200	CBM43	GH17
Eucgr.B03971	496752	163434	201305	123014	156770	99323.3	GT2
Eucgr.J01495	0	0	800.93	518.34	0	0	CE10
Eucgr.J01005	0	0	0	0	0	0	GT1
Eucgr.E00166	438.33	649.15	0	319.03	0	0	GT90
Eucgr.C02785	0	0	0	0	0	923.98	GH28
Eucgr.F03494	360.22	0	0	0	0	1235.01	CBM43	GH17
Eucgr.C03411	0	0	0	0	0	0	GT1
Eucgr.H02711	384.02	1109.41	0	0	0	0	GT1
Eucgr.D00316	0	0	0	0	0	0	GH3
Eucgr.L01657	0	0	0	1501.01	0	0	GT1
Eucgr.H00503	0	0	0	1515.5	0	0	GT1	GT1
Eucgr.F00487	212.33	0	513.93	459.16	0	0	GH5
Eucgr.J00013	2387.26	10935.7	471.14	989.27	0	1522.02	CBM43	GH17
Eucgr.D00534	1626.45	0	0	0	0	0	CE16
Eucgr.J01971	0	0	0	339.85	0	0	GT1
Eucgr.C00857	0	0	0	1672.3	0	0	GT1
Eucgr.H02646	0	0	0	26996	0	0	CBM43	GH17
Eucgr.K02112	13281	7569.67	8819.26	4781.85	0	0	CBM43	GH17
Eucgr.L01290	0	0	0	0	0	1737.05	GH81
Eucgr.H01982	0	0	0	1794.34	0	0	CE1
Eucgr.H02639	0	0	0	0	0	0	GT1
Eucgr.I02076	0	0	0	0	0	0	CE16
Eucgr.I01059	0	546.94	1360.15	0	0	0	CBM22	CBM22	GH10
Eucgr.K01691	77029.6	74156.7	67006.3	129532	778413	179032	CBM4	GH51
Eucgr.I02287	0	0	0	0	0	0	CE16
Eucgr.F01533	0	0	0	0	0	0	GH14
Eucgr.J03156	0	0	0	1975.44	0	0	GT1
Eucgr.A01382	793.08	0	0	411.57	0	771.36	GT47
Eucgr.J00379	131566	124245	131646	122185	303059	160462	CBM32	GH29
Eucgr.C03414	0	658.38	0	0	0	0	GT1
Eucgr.G01217	40628.4	52121	23573.6	35216.6	830077	20677.3	CBM22	GH10
Eucgr.F00025	0	0	0	0	0	0	CE10	CE10	CE7
Eucgr.H03964	250.87	0	0	1182.82	0	833.42	GH28
Eucgr.A02942	0	0	0	0	0	0	GT77	GT77
Eucgr.I01123	0	0	0	2531.81	0	0	GT1	GT1
Eucgr.J00971	0	0	0	2564.91	0	0	GT1
Eucgr.G01773	1809980	435894	742317	855149	767768	143378	CBM22	GH10
Eucgr.H02704	0	0	0	0	0	2701.36	GT1
Eucgr.K02411	1458.27	0	0	0	0	1244.45	GT47
Eucgr.K02512	254.95	0	1378.01	1105.09	0	0	GT1
Eucgr.G01671	0	1211.85	0	1638.09	0	0	CE1
Eucgr.L01540	0	0	0	0	0	0	GT8
Eucgr.D01352	0	0	0	2984.83	0	0	PL1
Eucgr.L03071	1853.49	618.79	515.81	0	0	0	GH32
Eucgr.G01215	25766.5	20715.3	13900.1	12627	215906	10165.6	CBM22	GH10
Eucgr.C00135	0	879.27	0	0	0	0	CE16
Eucgr.J01050	634.15	1545.98	0	275.17	0	0	CE10
Eucgr.F02267	1325.97	892.49	0	373.99	0	0	GT41
Eucgr.J01049	743.72	0	0	269.34	0	0	CE10
Eucgr.E03530	0	0	1158.1	1342.36	0	0	GT47
Eucgr.J02397	0	0	0	0	0	3454.07	CE8
Eucgr.L01923	0	0	0	0	0	0	CE16
Eucgr.B01562	199819	52538.6	67941.1	150627	50682.9	67744.8	GT2
Eucgr.F00346	0	0	2888.8	0	0	0	GT1
Eucgr.L02741	1007.79	0	0	2584.08	0	0	GT1
Eucgr.G01206	8126.27	6388.54	28314.4	37921.4	2152.04	1044.94	CBM22	GH10
Eucgr.C00782	451.94	0	660.27	0	0	0	GH35
Eucgr.I01060	0	0	0	0	0	0	CBM22	GH10	GH10
Eucgr.E03525	243.45	1158.5	760.99	0	0	0	GT47
Eucgr.L00634	0	0	0	929.94	0	0	GT1
Eucgr.A02862	0	0	2015.54	1711.5	0	0	GH29
Eucgr.H00001	0	0	4321.43	0	0	0	GT1
Eucgr.H01381	0	0	666.12	3691.99	0	0	GT47
Eucgr.J01870	1377.94	1270.88	610.98	951.95	0	0	GT1
Eucgr.C00854	741.6	647.4	525.83	1773.24	0	0	GT1
Eucgr.I02115	845.15	697.79	513.42	511.19	0	2207.09	GH81
Eucgr.K01074	0	0	0	4715.1	0	0	GT83
Eucgr.L02520	0	0	459.86	0	0	4671.34	GT1
Eucgr.D00411	0	0	0	0	0	1260.02	CE16
Eucgr.I00207	5511.87	0	0	0	0	0	CBM50
Eucgr.J01967	0	0	1923.11	1920.49	0	0	GT1
Eucgr.F00355	0	0	550.44	3881.16	0	0	GT1
Eucgr.H00253	0	0	0	4983.82	0	0	GH28
Eucgr.I00409	0	0	0	6070.75	0	0	GT1
Eucgr.J01006	0	0	0	6166	0	0	GT1
Eucgr.K02515	643.7	0	1865.11	3835.29	0	0	GT1
Eucgr.H00270	1848.59	0	4714.57	0	0	0	GT1
Eucgr.K03595	0	0	6049.03	622.73	0	0	CE1
Eucgr.B03276	946.64	979.81	803.15	1593.04	0	2432.1	CE16
Eucgr.H02462	694.85	0	3158.22	2370.2	0	808.39	GH5
Eucgr.L01046	516.93	0	640.04	5907.84	0	0	GT1
Eucgr.H02443	0	3912.2	542.88	888.88	0	0	GT1	GT1
Eucgr.A02329	243.11	0	593.39	6471.86	0	0	GT1
Eucgr.H00623	992.63	2373.7	0	869.61	0	3226.54	GH16
Eucgr.J01468	475.87	668.58	0	0	0	0	GT1	GT1
Eucgr.L03174	3611.57	0	3631.42	821.97	0	0	GT1
Eucgr.L01010	175.84	1944.62	0	858.77	0	5326.4	GH81
Eucgr.K02513	913.25	1071.75	0	1628.45	0	0	GT1
Eucgr.L00631	444.46	647.51	2908.7	4486.8	0	0	GT1	GT1
Eucgr.E03231	590.81	629.04	2788.42	859.41	0	0	GT1
Eucgr.B01828	3322.86	0	689.98	1415.67	0	3258.65	CE13
Eucgr.L00886	1243.46	1706.78	3243.01	1638.99	0	0	PL22	PL22
Eucgr.C01021	4162.52	1723.15	0	1874.87	0	815.38	GT1
Eucgr.I02143	0	0	0	2764.11	0	0	CE16
Eucgr.I02470	0	0	0	0	0	0	GT1
Eucgr.B03315	0	0	0	9710.47	0	0	GH17
Eucgr.A00927	0	0	0	0	0	0	GT1
Eucgr.I00446	937.72	2684.57	1644.66	4894.99	0	0	GT1
Eucgr.L01120	0	0	0	7603.83	0	0	GH18
Eucgr.I02242	0	0	8727.46	1514.88	0	0	GH19
Eucgr.I01495	268067	214989	1.63761e+06	346682	209295	222598	CBM18	GH19
Eucgr.C02449	0	0	0	0	0	0	CE8
Eucgr.L02946	0	718.41	0	0	0	0	GH18
Eucgr.F03696	647.53	0	0	4890.91	0	992.48	CE8
Eucgr.I02073	2207.94	947.62	797.19	4022.35	0	0	CE16
Eucgr.H02730	0	4193.06	0	4710.62	0	0	GT1
Eucgr.H00263	1012.77	0	1724.05	2297.58	0	0	GT1
Eucgr.L00065	379.55	1665.35	0	7328.71	0	0	GT61
Eucgr.E00167	2457.35	1993.54	5764.92	1163.21	0	754.58	GT90
Eucgr.L03370	0	0	6135.37	6145.98	0	0	CE1
Eucgr.L00511	1505.88	0	9632.18	953.84	0	0	GT1
Eucgr.I02117	1363.02	2192.92	420.19	1789.36	0	7068.67	GH81
Eucgr.I02471	0	0	499.05	0	0	0	GT1
Eucgr.L00635	0	0	569.96	708.65	0	0	GT1
Eucgr.E01621	0	0	0	402.89	0	0	GH45
Eucgr.H00885	2594.93	0	6015.25	2344.57	0	0	PL22	PL22
Eucgr.L00502	254.16	0	9484.72	4801.39	0	0	GT1
Eucgr.A00303	6423.75	4661.14	1375.61	1638.21	0	855.38	GT1
Eucgr.A00381	0	0	0	15072.2	0	0	CE16
Eucgr.A00304	10631.2	1622.65	0	3317.76	0	0	GT1
Eucgr.C02126	0	1911.55	0	395.61	0	0	GH109
Eucgr.C00134	0	0	0	0	0	2377.35	CE16
Eucgr.K02166	26505180	2486200	19229170	4.66165e+06	73285.2	7456.43	CBM18	GH19
Eucgr.H01247	1826.86	2005.6	506.24	11229.8	0	0	GT1	GT1
Eucgr.I02647	0	0	0	17092.1	0	0	GT1
Eucgr.K03565	4784.53	2589.56	5054.67	4906.32	0	0	CE16
Eucgr.G02217	199.12	705.99	0	9745.09	0	0	GT1
Eucgr.I00208	1163.72	206.25	2321.73	14366.5	0	0	GT48
Eucgr.C00393	0	0	726.79	1138.76	0	0	GH18
Eucgr.L02703	3218.9	12149.2	1149.91	2856.54	0	0	CE1
Eucgr.L00599	2025.37	2099.11	843.87	11072.2	0	0	GT1	GT1
Eucgr.L00632	398.47	0	2429.46	8467.69	0	0	GT1
Eucgr.K02195	8502.22	4663.1	7499.15	0	0	0	GH38
Eucgr.G01482	0	0	0	0	0	0	CE10
Eucgr.D01810	0	0	0	21451	0	0	GH9
Eucgr.A00020	67361	103949	93938	64387.5	15499	16080.9	CBM18	GH19
Eucgr.H01240	2682.88	810.7	10964.4	7456.69	0	0	GT1
Eucgr.A00933	867.16	3286.44	4746.23	2042.59	0	0	GT1
Eucgr.A00021	64281.5	22528.9	52009.6	4094.29	7136.05	24218.9	CBM18	GH19
Eucgr.L02400	4185.86	2333.93	8737.81	1288.36	0	2087.25	CE1
Eucgr.K01878	3839.48	5730.88	0	14324.6	0	0	CE1
Eucgr.H04197	0	2663.76	0	21803.5	0	0	CE16
Eucgr.B03707	5632.68	7150.81	5026.37	5265.61	0	1865.93	GT31
Eucgr.J03154	0	0	2529.61	21586.6	0	0	GT1
Eucgr.A00926	0	645.77	0	977.24	0	0	GT1
Eucgr.B03032	405.38	0	5969.39	6599.92	0	6039.18	CE10
Eucgr.H00326	29643.7	179092	95357.3	219150	2646.04	0	CBM18	GH19
Eucgr.G03373	0	0	0	3752.76	0	0	GH28
Eucgr.C01903	2240.64	1142.57	2780.75	18155.9	0	731.74	GT1	GT1
Eucgr.H00321	7174.22	16056.7	39228.9	179441	1247.4	0	CBM18	GH19
Eucgr.G02266	0	0	697.57	25420.5	0	0	GT1
Eucgr.H00325	20920	58272.1	113017	437091	836.1	0	CBM18	GH19
Eucgr.F04301	739.66	457.63	714.96	25236.5	0	534.34	CBM57
Eucgr.I00777	0	0	0	27961.7	0	0	CBM57
Eucgr.L03210	5272.37	1081.1	1779.67	19959	0	0	GT1
Eucgr.B03171	2149.53	7348.43	1570.6	17227.8	0	0	CBM57	CBM57
Eucgr.A00920	579.31	9527.4	4040.87	6706.07	0	0	GT1
Eucgr.L00939	13328.1	109644	73634.4	180836	616.26	0	CBM18	GH19	GH19
Eucgr.F03595	8644.05	3374.36	4875.64	379.03	0	0	GT1
Eucgr.L00997	0	2343.3	8559.22	19050.9	0	0	CE1
Eucgr.F02731	0	2750.31	803.18	29015.5	0	0	GH9
Eucgr.L01796	0	0	0	512.24	0	0	CBM18	GH19
Eucgr.K01876	2347.4	23836	2133.3	7564.19	0	0	CE1
Eucgr.E02973	3661.35	28012.8	980.91	4042.67	0	0	GT1
Eucgr.L00991	891.93	4001.32	1853.17	4155.79	0	0	GT1
Eucgr.J01543	0	0	0	34289.3	0	0	GH1
Eucgr.B00406	1534.15	0	25190	11307.2	0	0	GT1
Eucgr.G01478	0	0	0	904.45	0	0	CE10	CE10
Eucgr.A01384	5724.75	9809.85	7843.45	4473.11	0	10312.3	GT47
Eucgr.E01562	2747.91	21152.6	11894.3	4611.89	0	0	GT1
Eucgr.I00450	1417.34	5169.65	11070.9	10491.7	0	568.92	GT1
Eucgr.C00861	1717.56	9550.65	5699.11	15738.7	0	623.75	GT1
Eucgr.G01679	6832.35	2176.81	21682.5	9446.94	0	0	CE1
Eucgr.G01474	0	0	0	0	0	0	CE10
Eucgr.B03862	7977.01	11773.9	4118.94	543.07	0	683.21	GT1
Eucgr.B00963	10016.3	7680.03	4426.46	21129.7	0	0	CBM57
Eucgr.I02145	0	0	0	1484.63	0	0	CE16
Eucgr.G01583	7819.03	21763.2	5444.23	11953.9	0	0	GH38
Eucgr.G02220	1871.47	1516.54	3602.37	12743.1	0	0	GT1
Eucgr.F00248	3683.64	4347.43	7704.65	0	0	0	CE10
Eucgr.K00112	920.27	2487.08	2361.5	994.72	0	0	GT77
Eucgr.H00934	0	0	0	49521.8	0	0	CE16
Eucgr.H00322	0	0	0	1310.42	0	0	CBM18	GH19
Eucgr.F03601	21418	13098.6	12913.9	2476.96	0	0	GT1
Eucgr.C00856	6269.17	23934.8	2339.75	18179.3	0	0	GT1
Eucgr.H00252	556.93	0	710.7	24414.4	0	0	GH28
Eucgr.F00343	997.35	3464.31	1208.87	2357.43	0	505	GT1
Eucgr.J02629	0	0	0	0	0	0	CE10
Eucgr.A00930	3899.89	46226.2	572.62	2751.02	0	0	GT1
Eucgr.F03501	9086.11	35070.2	2349.13	7103.61	0	0	CE16
Eucgr.A01691	0	1994.97	2108.96	18467.6	0	482.05	GT1
Eucgr.G01673	4176.81	13376.2	9974.6	26262.8	0	0	CE1
Eucgr.A00902	2240.12	2748.83	37637.6	14444.2	0	0	PL10
Eucgr.J02470	8221.52	48562.9	1187.2	4408.78	0	0	CE16
Eucgr.B00409	6090.97	8807.99	15012	11978.6	0	0	GT1
Eucgr.I02240	0	0	66424.9	0	0	0	GH19
Eucgr.H02416	2467.37	3857.68	5291.49	12843.9	0	586.35	PL4	PL4
Eucgr.G01665	17370	43544.3	1552.04	6903.82	0	0	CE1
Eucgr.B00978	17272.9	6929.23	19476.7	32175.5	0	0	CBM57
Eucgr.E01454	247.85	0	0	21962.4	0	0	CE8
Eucgr.F00339	9955.34	18942	20011.8	27749.1	0	0	GT1
Eucgr.G01481	0	0	0	924.77	0	0	CE10
Eucgr.H00692	360.23	0	0	560.03	0	0	GT1
Eucgr.A02320	7120.55	16915.5	7248.43	39929	0	0	GT1
Eucgr.A00895	4355.76	643.64	30313.5	44903.2	0	0	GT1
Eucgr.E01463	0	0	6813.32	12798.9	0	0	CE8
Eucgr.J02640	35082.9	17167.4	7096	28266.4	0	0	CE16
Eucgr.H04216	603981	458127	518551	485030	736868	550510	GT8
Eucgr.J01279	806.42	708.37	3361.72	13832.2	0	0	GH28
Eucgr.G01672	13214.4	68175.1	5568.53	9672.37	0	0	CE1
Eucgr.C04060	538.47	3795.48	3177.4	6609.83	0	0	GH18
Eucgr.G01346	38768.6	31812.2	12448.2	23232	0	0	CE16
Eucgr.J02796	27625.5	11702.4	61006.7	3983.54	0	2127.18	CBM22
Eucgr.E03235	26821.1	18771.7	26965.5	35259.2	0	0	GT1
Eucgr.B00844	2345.71	8201.26	6836.65	39328.6	0	0	GT61
Eucgr.B00960	53767.6	11051.7	21167	32052.6	0	0	CBM57
Eucgr.G01472	363.74	0	0	0	0	0	CE10
Eucgr.C04051	1034.16	8515.3	4261.11	16320.3	0	0	GH18
Eucgr.F00351	491.56	3301.99	2993.43	9618.21	0	807.58	GT1
Eucgr.H00004	5739.73	8998.33	16396	20186.7	0	0	GT1
Eucgr.J01077	48874.1	21023.8	36160.3	28881.9	0	0	GH28
Eucgr.F00353	1180.32	8775.51	15314.9	2126.87	0	1593.25	GT1
Eucgr.G03312	143.22	0	0	1006.99	0	0	PL10
Eucgr.C00191	31086.9	79734	9115.84	19041.2	0	0	GT1	GT1
Eucgr.G03009	3083.24	0	73703.9	68011.2	0	0	GT1
Eucgr.D02356	3941.68	6769.3	90233	43743.5	0	585.49	GT1
Eucgr.H00694	39889.3	29954.7	21024.3	53526.2	0	0	GT1
Eucgr.J00970	8854.37	1679.14	20986.2	120784	0	0	GT1	GT1
Eucgr.H00646	36367.7	17159.6	26547.2	83581.6	42422.2	27599.4	GT2
Eucgr.C00858	16705.9	21326.4	40245.6	75542.5	0	0	GT1
Eucgr.H02200	38124.8	9667.89	28689.6	79065.6	35374.2	19114.2	GT2
Eucgr.G00524	61139.8	50681.1	25172.8	31663.8	0	0	CE16
Eucgr.H00323	0	0	0	1416.31	0	0	CBM18	GH19
Eucgr.L01922	10721.3	22227	24489.3	44046.8	0	0	CE16
Eucgr.L01536	17093	124111	10482.1	31099.6	0	0	GH38
Eucgr.J02469	58912.6	45554.9	37760.8	39749.8	0	0	CE16
Eucgr.B01532	118291	61686.8	60709.6	87044.1	24750.7	44355.5	GT2
Eucgr.E04315	27812.6	48057	36378.5	57965	0	0	GT1
Eucgr.I02148	11552.1	4471.93	120593	38806.5	0	0	CE16
Eucgr.F03599	2030.77	2035.44	8019.26	31872.6	0	0	GT1
Eucgr.H03206	68249.5	22816.4	63279.2	46798.3	0	0	CE16
Eucgr.I00757	16924.5	70073.2	30480	91949.3	0	563.43	CBM57
Eucgr.C00136	8992.13	12348.9	70669.2	118562	0	0	CE16
Eucgr.L03702	32399	127411	14866.4	33737.7	0	3581.9	GH36
Eucgr.F01671	864.06	13844.1	9157.89	14362.4	0	0	CE16
Eucgr.F02943	90516.3	51125.9	79148.3	9127.24	0	0	GH5
Eucgr.H00327	0	1072.37	908.87	929.2	0	0	CBM18	GH19
Eucgr.G01473	435.76	1230.07	0	7574.12	0	0	CE10
Eucgr.E00267	37091.6	15253.2	80409.7	13084.5	0	111126	GT41
Eucgr.C01905	8157.98	4531.16	88449.8	153542	0	0	GT1
Eucgr.A00894	45204.7	14685	92719.8	103343	0	0	GT1
Eucgr.J01008	3745.16	47482.1	1777.08	144755	0	0	GT1
Eucgr.A02328	26293.5	39389.9	70252	124805	0	0	GT1
Eucgr.J02519	4964.07	28473.9	34112.3	71031.4	0	0	GH19
Eucgr.H00324	923.87	7638.13	12091	30183.9	0	0	CBM18	GH19
Eucgr.A00393	25747	68172.5	46451.2	29177.8	0	2179.89	GH9
Eucgr.L00938	13204.4	76648	28846.4	43699.6	0	0	GH19
Eucgr.L00636	228.69	0	815.17	10240.1	0	0	GT1
Eucgr.H00328	23681.6	94026.8	73188	183537	0	0	CBM18	GH19
Eucgr.L03088	60331.8	137855	106153	21832.4	0	0	GT1
Eucgr.G03006	22090.4	9437.42	70867.4	231474	0	0	GT1
Eucgr.C01748	723.58	856.18	0	341488	0	0	CE10
Eucgr.D02078	1.20845e+06	998798	901931	793619	2.06149e+06	1.46331e+06	GT8
Eucgr.F04094	245.67	0	0	362006	0	788.41	GT31
Eucgr.F02859	8048.46	39623.3	33644.4	78977.8	0	1058.57	CE16
[truncated: 45 more rows]
