# Supplementary material for: Comparative analysis of plant carbohydrate active enZymes and their role in xylogenesis
Source: BMC Genomics. 2015 May 22;16(1):402. doi: 10.1186/s12864-015-1571-8 (PMC4440533; doi:10.1186/s12864-015-1571-8)
Supplement: Additional file 9: — Excel file: CAZyme domain family expression in FPKM with standard deviation in E. grandis. [file 12864_2015_1571_MOESM9_ESM.xlsx]

## Sheet: Sheet1
Domain family	Young leaf	Mature leaf	Shoot tips	Flowers	Immature xylem	Phloem	Standard deviation
GT1	3.13389e+07	5.01659e+07	4.50959e+07	5.87207e+07	1.3404e+07	1.29182e+07	1.92953e+07
GT10	1.05646e+06	962937	1.01522e+06	698787	1.72586e+06	729669	371354
GT11	455110	350926	271434	285116	479683	346814	85949.7
GT13	1.24452e+06	1.02002e+06	1.09973e+06	1.07793e+06	1.33981e+06	818330	181449
GT14	6.4997e+06	6.56866e+06	6.50409e+06	6.69313e+06	1.78139e+07	7.85616e+06	4.51656e+06
GT16	230654	281322	256220	242170	461125	267827	85791.9
GT17	2.63489e+06	4.14441e+06	2.87418e+06	1.99676e+06	6.13138e+06	4.53976e+06	1.51851e+06
GT18	247982	218443	233707	185744	261044	203620	28086.6
GT19	598335	320189	386303	343501	131359	390793	150039
GT2	2.61008e+07	3.25276e+07	2.43013e+07	2.75448e+07	7.36578e+07	2.36095e+07	1.93838e+07
GT20	4.53559e+06	4.35582e+06	6.22379e+06	4.29262e+06	4.44354e+06	3.09746e+06	1.00064e+06
GT21	857832	692765	598641	572523	1.04404e+06	748830	176485
GT22	1.38657e+06	950173	1144835	1.19534e+06	1216370	1.08109e+06	145747
GT23	342020	800539	325138	845406	961378	276835	308927
GT24	1.3129e+06	932355	835134	1.01939e+06	875916	534584	253802
GT28	2.39957e+06	2258620	2.0493e+06	2.29139e+06	1.64467e+06	1.96799e+06	275260
GT29	3.06031e+06	2.96565e+06	2.7131e+06	1.65894e+06	3.71824e+06	3.45533e+06	718078
GT30	79569.7	24333	33832.3	57715.6	44224.2	33086	20247.8
GT31	1.00803e+07	8.58219e+06	9.36809e+06	8.37861e+06	2.12861e+07	1.02867e+07	4.9373e+06
GT32	35300.3	59855.9	30265.1	65993.2	16921.6	6373.84	23424.3
GT33	334357	292532	376916	392377	625440	481132	120079
GT34	2.10871e+06	3.54953e+06	3.5916e+06	2.96844e+06	4.30157e+06	5.4291e+06	1.13516e+06
GT35	652523	1.16245e+06	645935	1.26149e+06	1.2648e+06	1.17205e+06	295419
GT37	1.43508e+06	1.68122e+06	2306897	2.44214e+06	1326892	1.34754e+06	496756
GT4	1.71362e+07	1.48101e+07	1.48268e+07	2.11926e+07	4.52822e+07	1.73402e+07	1.1755e+07
GT41	1.16566e+08	1.05375e+08	1.11353e+08	1.07706e+08	1.68028e+08	1.17814e+08	2.34746e+07
GT43	690883	801487	755091	1.33057e+06	1.68344e+07	2.11237e+06	6.43053e+06
GT47	5.59054e+06	6.79246e+06	6.4187e+06	7.30213e+06	2.48082e+07	8.61318e+06	7.36211e+06
GT48	5.25858e+06	3.64867e+06	4.00341e+06	6.18046e+06	5.88439e+06	3.77533e+06	1.12263e+06
GT5	3.10323e+06	4.19146e+06	2.53961e+06	3.03639e+06	3.17123e+06	3.03258e+06	544328
GT50	143355	166230	137990	204810	201457	194884	29771.7
GT57	369949	359737	399114	448029	660144	529214	115632
GT58	329040	300835	300872	311397	398521	263665	45138.2
GT59	469906	343056	412325	382186	420406	328716	52502.4
GT61	894421	884136	851340	831388	1.55375e+06	1.02608e+06	276454
GT64	623162	696017	886153	831306	1.24993e+06	1.05205e+06	231560
GT65	1.78819e+06	1.74173e+06	1.59523e+06	2.07806e+06	7.80035e+06	2.92699e+06	2.40512e+06
GT66	2.62501e+06	2.85369e+06	2.82197e+06	3.53575e+06	2.95127e+06	2.55045e+06	349916
GT68	7.22096e+06	8.74228e+06	7.36492e+06	7.60278e+06	1.57385e+07	8.02876e+06	3.29018e+06
GT75	1.65405e+07	1.6127e+07	1.77776e+07	1.48404e+07	1.0467e+07	1.262e+07	2.72598e+06
GT76	266562	233470	190967	260402	277400	272017	32790.4
GT77	3.28157e+06	2.66363e+06	3.7166e+06	3.35463e+06	1.82041e+06	1.8988e+06	796157
GT8	2.37537e+07	3.04422e+07	2.59897e+07	1.60881e+07	5.63305e+07	2.95468e+07	1.37227e+07
GT83	1582150	1.28514e+06	1957990	1.34951e+06	1.99413e+06	2.37982e+06	425157
GT9	145102	594645	100711	107206	51191.1	0	215698
GT90	4.25605e+06	5.14447e+06	3.45065e+06	2.39357e+06	3.06626e+06	3.70315e+06	955037
GT92	1.91515e+06	3.37959e+06	2.13817e+06	1.61291e+06	4.77076e+06	3.99792e+06	1.27385e+06
GH1	1.03361e+07	9.05444e+06	8.92137e+06	1.00008e+07	6.27385e+06	5.51831e+07	1.89418e+07
GH2	3.65613e+06	3.53668e+06	2.83761e+06	4.55456e+06	2.30589e+06	2.00732e+07	6.85853e+06
GH3	5.87524e+06	5.66761e+06	5.53623e+06	6.3934e+06	5.69997e+06	3.60072e+07	1.23216e+07
GH5	4.52176e+06	5.28183e+06	4.77762e+06	1.06933e+07	6.88078e+06	3.90867e+07	1.35257e+07
GH9	1.12759e+07	1.30614e+07	1.02039e+07	2.65982e+07	1.03166e+07	8.63995e+07	3.00918e+07
GH10	1.89364e+06	516106	827383	1.82075e+06	175983	6.19695e+06	2.21395e+06
GH13	1.46257e+07	1.3369e+07	1.03354e+07	2.52954e+06	2.11373e+06	5.05886e+07	1.79475e+07
GH14	6.21824e+06	9.68578e+06	4.91586e+06	4.43012e+06	2.73262e+06	3.28846e+07	1.13813e+07
GH16	5.67806e+07	5.91244e+07	5.26544e+07	1.84083e+08	1.82499e+08	5.60643e+08	1.95388e+08
GH17	2.28903e+07	2.07275e+07	2.35537e+07	2.07744e+07	2.8002e+07	1.4456e+08	4.96204e+07
GH18	3.41999e+06	3.78534e+06	5.28799e+06	1.4261e+06	1.23998e+06	1.87723e+07	6.604e+06
GH19	3.53647e+07	2.15173e+07	1.02497e+08	1.09541e+08	1.44654e+07	3.13392e+08	1.12503e+08
GH20	4.28877e+06	5.08074e+06	2.81119e+06	2.87425e+06	1.53521e+06	1.90975e+07	6.56012e+06
GH23	49719.5	23278.2	30134.6	64305.3	120078	397036	142837
GH27	1.09071e+07	8.69421e+06	1.08668e+07	1.29165e+07	7.69299e+06	6.3425e+07	2.18002e+07
GH28	6.76677e+06	6.80509e+06	6.63914e+06	1.60147e+07	1.18242e+07	5.88032e+07	2.04321e+07
GH29	347824	425601	356749	1.04224e+06	509552	3.38552e+06	1.19175e+06
GH31	2.8357e+06	2.87896e+06	3.16296e+06	2.28893e+06	1.95464e+06	1.82952e+07	6.41263e+06
GH32	2.29438e+06	2.17523e+06	1.54979e+06	180170	593237	9.52677e+06	3.43957e+06
GH33	197530	174440	252800	251113	262431	1.42961e+06	491940
GH35	1.16788e+07	1.14239e+07	8.98504e+06	1.3671e+07	1.21972e+07	7.39402e+07	2.54991e+07
GH36	5.79677e+06	6.2531e+06	8.90992e+06	7.48492e+06	1.25148e+07	5.49029e+07	1.92222e+07
GH37	1.11901e+06	997903	551458	1.15221e+06	894924	5.75144e+06	1.97485e+06
GH38	3.17838e+06	3.164e+06	2.84419e+06	2.73222e+06	1.64879e+06	1.77809e+07	6.1767e+06
GH42	500366	321586	213671	773150	164221	2.23105e+06	781805
GH43	987322	1.51934e+06	1.07289e+06	2.78215e+06	1.00609e+06	8.87803e+06	3.09898e+06
GH45	0	0	0	0	0	402.89	164.479
GH47	2.87475e+06	2.45542e+06	2.30006e+06	3.17036e+06	1.80179e+06	1.54397e+07	5.29538e+06
GH51	1.17996e+06	1.65786e+06	1.12525e+06	2.42477e+06	963113	9.10722e+06	3.1626e+06
GH55	1.38717e+06	1.42608e+06	2.53288e+06	2.00117e+06	4.51932e+06	1.6927e+07	6.05222e+06
GH57	737999	837809	958092	1.07485e+06	1.0367e+06	5.54127e+06	1.88708e+06
GH62	397696	217994	266302	43550.6	83221.4	1.078e+06	379934
GH63	460421	301383	358408	287752	180412	1.9898e+06	688772
GH64	76313.2	194652	88690.4	651847	506817	1.67753e+06	607489
GH74	1.18119e+06	2.00662e+06	966242	216124	292235	5.33868e+06	1.91409e+06
GH76	421187	355442	425532	259861	142961	2.0654e+06	720192
GH77	192650	173578	96990.1	117163	100577	818856	281464
GH78	460421	301383	358408	287752	180412	1.9898e+06	688772
GH79	2.84367e+06	3.20861e+06	3.08696e+06	4.54026e+06	3.71259e+06	2.09913e+07	7.1749e+06
GH80	763.8	2724.61	6821.67	132543	297195	440048	184659
GH81	185628	302381	312574	191870	493725	1.77291e+06	612718
GH85	519052	388574	578898	123909	354049	2.51517e+06	880654
GH87	290617	610517	262968	425685	267462	3.12153e+06	1.13063e+06
GH89	421541	344563	390629	205159	110950	1.97859e+06	697544
GH95	2.63728e+06	2.04722e+06	1.28554e+06	775047	614528	8.8968e+06	3.12682e+06
GH100	8.48768e+06	5.41809e+06	5.52734e+06	2.82983e+06	1.84961e+06	2.7714e+07	9.63096e+06
GH109	2.22397e+06	2.88443e+06	2895091	2.71377e+06	2.76638e+06	1.65561e+07	5.66341e+06
GH113	923316	978158	716978	3.29433e+06	719891	7.28225e+06	2.62505e+06
GH116	2.32129e+06	2.31514e+06	2.1398e+06	2.39326e+06	1.19636e+06	1.30702e+07	4.51166e+06
GH117	752553	1.19926e+06	838634	55776.8	264396	4.7083e+06	1.71812e+06
GH123	718759	539809	544387	1.01047e+06	427083	3.78e+06	1.29473e+06
PL1	3.21507e+06	4.11307e+06	3.78142e+06	1.04647e+07	6.03141e+06	8.3784e+06	2.89239e+06
PL4	3.47511e+06	3.59642e+06	1.90116e+06	2.41598e+06	1.95378e+06	718361	1.08113e+06
PL10	6.12242e+06	4.13422e+06	7.82338e+06	9.02285e+06	1.4894e+06	1.25439e+06	3.24081e+06
PL22	1.02972e+06	2.62097e+06	1.71616e+06	1.54566e+06	511298	642626	786628
CE1	3.973e+07	3.70438e+07	3.52008e+07	3.17806e+07	2.11521e+07	2.02971e+07	8.27557e+06
CE6	295948	408072	558001	403401	823606	298508	200290
CE7	8.61533e+06	8.15222e+06	8.76655e+06	1.04635e+07	9.45735e+06	1.47126e+07	2.43173e+06
CE8	3.98927e+06	3.32013e+06	1.16387e+06	1.72954e+06	804814	1.01883e+06	1.33141e+06
CE9	2.17895e+06	2.73784e+06	3.25949e+06	3.97308e+06	1.35717e+06	1.70653e+06	983315
CE10	3.03373e+07	3.4294e+07	3.83761e+07	3.45815e+07	3.17017e+07	2.38514e+07	4.93188e+06
CE11	413079	287734	370486	376942	216725	296650	72688.9
CE12	4.07957e+06	4639043	3.70094e+06	3.39373e+06	2.08612e+06	3.23144e+06	866407
CE13	1.14096e+07	1.4159e+07	8.82298e+06	9.15883e+06	9.22548e+06	8.50345e+06	2.18832e+06
CE14	927979	469365	462927	394790	739069	439861	212569
CE15	1381080	1519990	1.34919e+06	2.17417e+06	1.94382e+06	5.59456e+06	1.63397e+06
CE16	7.41926e+07	1.45926e+08	1.15182e+08	1.05243e+08	4.69351e+06	5.15499e+06	5.89605e+07
CBM4	77029.6	74156.7	67006.3	129532	778413	179032	278125
CBM13	24287.7	33972.7	51381.9	46573.4	346765	10087.2	128862
CBM16	8.69396e+06	9.12402e+06	9.95239e+06	9.20157e+06	5.68383e+06	1.95889e+07	4.75078e+06
CBM18	2.70006e+07	3.29347e+06	2.14202e+07	6.31122e+06	310561	270354	1.15434e+07
CBM20	2.67237e+06	3084208	2.007e+06	3.03915e+06	1.34773e+06	1.16586e+06	841421
CBM22	3.9416e+06	2.04598e+06	2.53111e+06	3.62942e+06	1.22937e+07	1.49544e+06	4.01373e+06
CBM23	1096452	1535650	808195	1.03905e+06	167714	201539	537369
CBM32	4.76463e+06	3.41296e+06	4.3729e+06	5.00406e+06	4.80417e+06	3.47041e+06	699429
CBM42	804981	615967	636097	731717	777577	469088	124897
CBM43	2.1337e+07	1.78322e+07	2.09911e+07	2.78551e+07	1.8843e+07	3.09354e+07	5.24069e+06
CBM45	1963912	2242764	1.83674e+06	2.29476e+06	635871	536617	792882
CBM48	3.05818e+06	2.95639e+06	2.6486e+06	3.29781e+06	2.5368e+06	2.02075e+06	452801
CBM49	912423	1.24377e+06	786369	2.40559e+06	75182.9	229641	838700
CBM50	6.48438e+06	4.9207e+06	4.90669e+06	6.96291e+06	7.24334e+06	4.8949e+06	1.1164e+06
CBM53	2.10595e+06	2.55581e+06	2.16233e+06	2629272	2.69122e+06	1.43453e+06	474220
CBM54	1.08538e+06	943928	839522	1700000	1767070	1.62778e+06	416176
CBM57	2.25611e+07	3.56427e+07	2.60206e+07	1.88729e+07	3.25104e+07	27804070	6.19821e+06
