# Supplementary material for: Comparative analysis of plant carbohydrate active enZymes and their role in xylogenesis
Source: BMC Genomics. 2015 May 22;16(1):402. doi: 10.1186/s12864-015-1571-8 (PMC4440533; doi:10.1186/s12864-015-1571-8)
Supplement: Additional file 18: — Python script domain_counter.py: Used to count the frequency of multiple domains in all species for all families across columns. Comments included in file. [file 12864_2015_1571_MOESM18_ESM.zip › 12864_2015_1571_MOESM18_ESM.py]

## This script counts the number of occurrences of cell contents in a csv. 
## Input should be a csv consisting of one column.
## To run in terminal, “python script.py inputfile.csv >outputfile.csv

import sys
file_handle = open(sys.argv[1] ,"r").readlines()
n = []
liner = []
for item in file_handle:
	n.append(item.split("\t")[0])
for item in set(n):
	counter = 0
	keeper = "punk"
	file_handle2 = open(sys.argv[1],"r").readlines()
	for line in file_handle2:
		if item == line.split("\t")[0]:
			counter = counter + 1
			keeper = line
	if counter == 0:
		sys.exit()
	print(str(counter) + "\t" + keeper)
