# Supplementary material for: Comparative analysis of plant carbohydrate active enZymes and their role in xylogenesis
Source: BMC Genomics. 2015 May 22;16(1):402. doi: 10.1186/s12864-015-1571-8 (PMC4440533; doi:10.1186/s12864-015-1571-8)
Supplement: Additional file 19: — Python script domain_pull.py: Used to sort gene frequency based on domain family. Comments included in file. [file 12864_2015_1571_MOESM19_ESM.zip]

Archive with 1 entries (1 files):
- 12864_2015_1571_MOESM19_ESM.py
