# Supplementary material for: Comparative analysis of plant carbohydrate active enZymes and their role in xylogenesis
Source: BMC Genomics. 2015 May 22;16(1):402. doi: 10.1186/s12864-015-1571-8 (PMC4440533; doi:10.1186/s12864-015-1571-8)
Supplement: Additional file 19: — Python script domain_pull.py: Used to sort gene frequency based on domain family. Comments included in file. [file 12864_2015_1571_MOESM19_ESM.zip › 12864_2015_1571_MOESM19_ESM.py]

## This script searches for occurrences within a csv of domains (variables) specified in ##an input list csv. 
##Input file 1 should be a single column csv of unique values. 
##Input file 2 should be a csv with the domains in a genome of interest. 
## To run in terminal: python script.py inputfile1.csv inputfile2.csv >outputfile.csv  

import sys
n = []
file_handle = open(sys.argv[1],"r").readlines()
for item in file_handle:
	n.append(item)
for item in set(n):
	second = open(sys.argv[2],"r").readlines()
	for line in second:
		if item.rstrip().upper() in line.split("\t")[0].upper():
			print(item.rstrip().upper() + "\t" +  line)	
